# Supplementary material for: Decentralized Opportunistic Spectrum Resources Access Model and Algorithm toward Cooperative Ad-Hoc Networks
Source: PLoS One. 2016 Jan 4;11(1):e0145526. doi: 10.1371/journal.pone.0145526 (PMC4699651; doi:10.1371/journal.pone.0145526)
Supplement: S1 Table — (XLS) [file pone.0145526.s001.xls]

## Sheet: S1_Table
Data after deviation processed
RADOM											POMDP											OPTIMAL
Expriment1	Expriment2	Expriment3	Expriment4	Expriment5	Expriment6	Expriment7	Expriment8	Expriment9	Expriment10		Expriment1	Expriment2	Expriment3	Expriment4	Expriment5	Expriment6	Expriment7	Expriment8	Expriment9	Expriment10		Expriment1	Expriment2	Expriment3	Expriment4	Expriment5	Expriment6	Expriment7	Expriment8	Expriment9	Expriment10
102.805	168.665	253.791	366.132	434.223	535.053	681.814	769.755	791.855	841.761		108.974	158.721	227.948	264.632	343.564	443.957	511.29	509.304	560.943	607.65		80.883	76.146	100.428	123.167	120.263	155.415	158.519	179.154	195.214	218.371
135.264	157.974	277.367	339.264	418.064	537.568	701.446	776.23	779.716	835.305		106.024	171.695	214.457	270.612	355.275	452.037	488.989	505.599	562.042	581.732		75.434	96.331	101.621	118.667	131.59	159.604	170.247	182.068	202.923	211.139
144.106	157.029	257.627	351.431	421.975	523.362	685.096	753.37	809.466	834.556		101.712	153.154	235.965	276.241	350.833	459.252	501.881	514.825	561.398	593.393		72.693	96.667	102.254	117.408	131.259	143.997	173.847	196.253	193.905	211.775
123.575	179.577	243.699	350.496	441.478	534.036	672.184	763.458	802.52	844.306		106.709	170.188	216.314	269.85	349.929	450.32	491.02	484.084	562.991	574.424		88.898	89.498	103.614	113.755	126.442	146.251	176.235	195.43	207.094	215.524
113.956	181.135	281.087	330.584	434.823	513.61	691.474	761.463	780.61	826.518		104.684	165.305	236.367	270.216	349.118	452.717	480.709	495.53	554.023	576.913		74.95	93.431	95.549	124.973	124.897	131.184	181.661	200.514	202.504	212.956
111.9	158.27	261.692	348.984	427.853	517.813	655.91	748.853	789.258	848.157		109.136	178.733	217.349	263.659	343.722	444.463	493.081	521.703	554.737	590.823		74.165	84.262	103.079	90.548	118.214	132.847	176.762	191.242	196.473	214.508
126.997	173.14	266.396	350.988	437.67	518.538	682.134	747.454	791.524	821.509		103.165	154.324	237.374	257.845	343.856	445.829	470.718	507.296	557.813	583.294		68.625	92.569	102.807	120.772	131.989	140.367	165.616	204.201	192.982	217.494
123.099	170.441	255.562	345.846	452.426	527.199	698.619	767.854	785.36	819.315		110.986	159.62	223.824	272.934	337.155	449.693	498.259	507.641	552.897	592.218		77.483	101.644	111.348	105.774	125.904	140.841	177.02	202.689	191.288	212.319
105.734	161.606	273.284	343.385	431.462	510.908	687.562	763.498	767.437	834.369		97.909	155.447	224.466	266.253	339.654	436.159	498.873	502.128	548.577	596.223		68.236	84.577	99.723	111.962	132.142	134.259	170.818	188.675	200.042	204.44
134.339	187.079	263.148	326.414	412.896	548.628	693.778	769.444	787.159	831.988		97.035	170.36	225.926	257.233	354.593	445.495	490.053	504.891	567.612	579.694		78.26	85.446	93.762	139.852	123.179	143.45	181.217	184.293	203.289	219.314
141.606	183.287	272.076	334.731	454.237	526.481	691.602	755.184	813.17	849.887		111.655	143.984	218.993	262.503	346.618	430.039	490.007	517.022	576.037	606.568		79.526	84.999	99.798	113.587	132.561	138.485	164.326	188.033	194.271	205.988
130.116	167.439	263.291	329.643	437.299	544.845	697.098	770.041	800.954	848.111		87.805	151.46	224.91	268.982	344.535	430.37	495.749	535.57	566.883	589.801		75.873	80.717	95.546	114.149	128.941	138.829	180.814	192.178	206.12	214.353
126.675	177.744	269.428	358.395	437.125	535.116	683.496	760.778	793.73	838.041		100.214	163.743	224.67	263.017	345.424	455.016	508.382	517.888	576.918	577.197		79.36	82.232	109.204	113.901	125.964	138.891	186.648	184.419	194.716	208.912
135.323	167.514	246.278	357.094	431.425	535.785	690.895	761.406	795.755	848.43		110.271	178.205	212.724	263.227	332.198	448.461	515.559	510.874	568.04	568.872		86.08	90.649	99.933	111.472	123.752	141.415	173.776	189.492	197.812	210.959
135.858	154.048	276.019	344.133	441.466	548.738	695.739	754.114	786.916	844.295		109.671	167.279	221.976	257.482	356.409	437.938	497.995	514.431	572.486	583.236		85.535	72.373	94.214	120.659	130.108	138.863	166.988	196.231	195.044	209.305
136.711	194.415	265.708	369.553	455.202	538.7	707.76	753.586	804.444	853.301		94.686	170.308	235.647	258.051	368.53	448.318	507.107	513.726	577.041	597.296		74.811	92.688	107.186	109.035	109.023	148.29	174.813	202.068	198.637	208.554
120.948	173.107	254.644	331.428	429.402	531.81	691.128	762.283	776.847	829.888		98.068	174.058	231.004	267.058	346.508	428.958	492.227	495.014	567.318	589.42		77.536	90.42	95.961	116.125	136.241	145.526	179.037	181.298	202.159	220.031
140.669	186.926	257.596	354.065	421.416	513.516	664.598	764.634	792.681	828.163		101.408	158.792	232.699	262.278	352.208	441.327	496.834	509.003	569.652	580.342		75.344	86.279	103.338	125.813	122.458	132.025	178.878	192.697	195.183	200.568
142.355	186.756	270.678	362.88	410.741	532.289	655.416	753.633	800.452	845.381		105.523	149.863	230.795	260.078	355.407	453.641	501.201	529	557.914	583.804		77.837	72.094	91.466	111.509	121.664	136.371	166.103	189.994	184.587	195.354
125.783	176.104	271.347	358.112	426.762	521.791	671.985	755.678	795.511	855.91		112.082	157.33	224.133	249.274	353.955	459.194	512.113	519.911	561.03	578.495		79.172	84.065	111.342	118.265	119.125	152.944	187.377	207.929	202.057	215.709
124.089	186.192	262.774	339.9	417.577	536.028	710.178	747.994	788.982	832.317		108.056	152.36	223.691	259.38	327.689	449.936	493.909	513.689	558.296	585.522		80.82	94.514	94.163	115.882	114.461	151.569	164.922	199.922	201.435	207.08
126.022	167.74	248.163	344.857	447.846	516.329	670.663	760.62	769.947	847.245		89.71	155.931	237.8	263.888	335.917	448.633	482.329	514.851	557.851	578.402		77.081	87.841	103.5	126.03	117.194	145.064	169.585	198.797	206.172	222.245
127.482	173.907	269.097	321.667	439.126	535.455	675.886	759.97	788.465	828.739		92.852	162.906	237.472	263.703	342.151	436.49	493.503	495.691	552.06	572.317		93.708	90.49	92.179	131.28	112.911	148.987	172.039	197.589	200.24	202.676
127.446	154.141	267.19	358.912	429.66	545.042	684.643	778.521	786.36	843.061		99.049	182.864	231.872	265.432	354.028	447.168	503.27	514.28	572.438	589.311		76.792	95.082	103.962	118.59	132.761	150.852	181.291	189.855	209.794	214.798
118.343	166.604	277.745	320.791	466.09	535.152	682.367	783.719	795.591	825.878		106.801	161.742	224.153	261.302	351.584	437.633	494.662	522.265	565.688	584.605		66.421	84.012	96.819	121.278	129.333	138.814	171.725	179.931	189.894	200.036
116.742	169.718	247.881	363.733	440.378	543.064	686.199	757.141	779.436	824.362		103.781	153.526	225.566	261.54	348.106	431.668	492.074	505.902	561.862	576.601		87.429	91.575	100.553	121.356	119.941	156.4	177.048	180.708	201.172	215.954
127	157.424	258.307	338.816	428.894	537.329	692.033	762.345	803.139	850.457		93.888	172.719	217.939	277.611	361.484	438.397	493.105	509.831	570.124	578.043		68.849	78.654	103.071	118.643	127.611	136.235	174.891	197.114	192.932	222.406
120.985	167.911	269.615	370.67	445.513	522.128	686.575	755.687	791.2	812.475		109.75	167.663	219.238	269.251	355.765	445.33	489.875	517.812	558.374	589.186		78.542	93.998	104.081	109.767	123.787	148.384	168.475	188.741	196.38	207.719
133.407	178.736	254.132	335.547	433.531	525.154	685.916	759.042	780.599	832.424		103.031	166.852	208.6	279.211	345.752	434.261	489.274	511.678	567.688	570.675		90.653	91.976	102.73	124.311	117.395	155.277	167.404	190.014	180.042	218.275
133.249	183.995	248.895	335.886	428.576	518.254	687.519	754.239	780.288	828.375		100.801	147.895	223.457	268.504	352.345	438.26	486.83	502.196	574.254	566.091		84.231	100.365	103.329	128.315	118.408	133.353	165.466	188.564	188.163	223.702
110.011	187.131	262.029	352.334	436.783	532.089	698.233	759.173	789.058	833.365		103.06	164.075	222.559	269.556	345.031	458.376	502.078	508.717	566.632	575.478		76.596	67.479	97.987	129.951	131.987	131.677	183.261	190.564	188.549	208.372
146.553	183.294	258.788	343.591	432.885	532.605	707.194	754.209	785.146	838.348		106.144	149.457	223.086	241.989	363.466	450.025	480.008	515.695	559.032	590.884		85.358	80.238	95.994	112.45	115.697	138.012	183.089	215.375	200.381	208.397
128.28	168.029	249.543	344.765	449.694	539.603	670.649	774.216	786.208	825.827		116.632	171.932	235.742	267.742	353.813	440.567	498.507	513.849	562.332	583.837		75.517	87.908	106.374	117.791	131.993	143.076	171.774	193.822	196.107	196.091
143.789	173.713	268.883	356.656	433.421	545.693	701.065	763.372	782.852	827.704		95.139	156.682	218.729	268.398	337.994	433.694	488.585	514.036	564.945	583.065		80.464	88.22	102.893	124.019	127.736	141.429	194.426	199.37	202.644	195.793
115.157	190.783	253.079	339.377	439.136	513.745	681.314	748.789	809.85	815.115		116.199	162.094	225.986	246.533	342.512	448.838	484.248	515.625	551.848	585.532		80.813	86.547	99.738	112.497	126.193	133.374	159.794	191.404	204.144	204.684
128.184	180.866	278.426	332.749	430.374	539.121	707.026	772.015	777.083	836.851		113.938	146.048	212.287	280.819	341.989	465.146	512.826	510.242	559.972	578.399		76.562	91.151	99.959	108.259	120.735	137.868	187.615	201.569	193.951	207.896
123.585	163.002	264.817	327.996	442.113	536.528	667.126	754.515	802.061	818.06		102.233	155.449	231.476	271.125	358.834	436.575	498.347	514.851	561.673	590.654		81.352	79.207	100.955	112.407	111.34	135.141	174.788	191.195	200.114	202.376
116.675	160.105	283.865	338.688	436.639	522.201	693.116	751.693	796.321	846.698		100.762	143.497	223.128	252.548	345.939	444.86	503.664	508.749	570.97	573.72		68.303	80.448	98.652	122.634	132.905	128.97	170.913	185.761	199.926	214.175
135.486	177.593	256.553	349.325	428.915	537.154	668.985	774.659	783.795	829.572		87.737	145.735	216.871	256.143	350.061	449.189	491.711	516.954	569.257	586.849		70.14	97.803	112.864	118.601	117.469	135.4	171.946	205.736	190.414	207.632
132.735	170.235	270.338	351.718	430.249	520.665	669.261	755.79	805.889	824.857		106.384	170.534	210.218	268.818	367.414	445.02	491.275	506.49	563.854	575.521		67.43	80.839	83.74	107.111	122.831	157.082	167.029	193.889	191.287	221.459
124.848	168.549	261.397	374.756	432.646	528.207	696.36	751.539	793.505	830.841		110.368	154.724	223.016	268.226	352.155	456.847	512.875	509.852	561.857	587.583		83.995	78.063	96.377	119.815	127.482	131.192	167.46	198.321	199.639	203.611
136.805	179.239	279.003	346.678	427.626	515.773	670.639	763.805	786.064	835.65		98.847	157.211	229.517	259.752	346.089	431.593	499.114	504.28	557.236	586.901		66.342	77.849	91.603	118.941	122.069	135.741	163.587	212.394	199.441	210.628
132.776	167.392	272.569	380.685	427.215	523.424	673.182	777.212	798.08	829.461		91.527	165.297	249.562	265.763	344.679	443.662	504.795	505.806	547.65	577.208		78.758	80.691	103.595	131.348	125.933	131.835	184.372	196.748	195.45	207.857
135.629	170.896	274.714	345.862	418.965	537.375	682.758	761.074	790.766	831.156		109.45	154.013	215.256	273.652	340.955	445.961	498.958	504.013	569.171	580.301		75.941	79.598	98.758	124.146	110.743	134.69	175.487	197.591	186.877	212.452
125.357	171.374	268.291	334.21	440.788	529.362	675.282	742.004	788.918	853.377		103.152	151.641	222.949	262.83	346.984	432.017	487.798	519	578.104	588.976		90.26	73.861	116.915	100.484	121.559	140.381	169.326	200.355	208.189	197.918
109.684	193.955	284.213	347.114	417.573	534.618	663.641	776.737	797.886	836.054		95.234	156.039	218.758	254.068	342.351	438.909	497.979	512.794	580.213	586.349		70.062	98.14	114.076	128.365	138.859	142.026	174.63	202.13	205.321	201.656
135.174	180.752	275.528	350.751	445.674	545.386	690.608	761.853	797.754	842.54		106.648	157.009	220.942	267.442	342.495	458.588	509.173	523.558	581.214	584.162		89.199	87.543	92.691	118.855	141.029	162.753	160.056	197.013	194.815	202.972
156.205	177.304	275.662	359.261	435.591	532.349	692.477	743.749	800.175	849.103		96.742	156.159	219.415	257.116	340.304	456.246	485.556	511.98	551.756	604.009		94.627	80.438	101.318	109.145	129.51	151.525	177.024	196.85	191.388	210.797
127.523	209.543	262.747	353.144	439.879	538.058	713.073	765.936	817.766	835.51		110.497	164.462	228.991	275.307	369.486	438.405	510.525	529.015	582.705	586.568		65.628	85.902	107.04	114.217	115.606	153.043	175.662	216.845	205.849	220.273
128.677	177.83	275.441	355.839	439.444	527.906	703.826	747.38	794.826	839.642		103.218	152.88	221.955	259.262	346.536	433.576	503.8	508.846	568.627	596.992		78.425	77.243	95.521	117.159	117.303	133.78	184.09	197.145	196.628	195.652
119.138	183.017	266.592	349.41	425.687	537.625	697.326	761.439	790.817	825.431		101.123	173.763	226.448	247.699	353.591	439.419	503.352	505.019	574.787	598.767		73.9	89.315	94.216	124.425	129.737	148.7	170.542	190.38	194.564	213.987
142.435	186.827	266.641	342.721	424.95	538.026	684.444	780.593	777.226	825.723		103.485	144.092	220.604	259.661	340.827	431.546	499.897	506.916	572.679	582.109		64.254	72.39	94.932	118.792	138.769	147.971	171.87	186.38	188.756	226.02
125.556	174.073	278.264	345.22	423.888	511.494	679.34	745.563	785.646	839.781		114.373	163.708	244.028	263.861	346.5	466.275	492.411	516.808	575.775	583.156		77.864	83.727	98.68	120.822	132.706	140.026	172.722	186.511	189.761	198.952
106.546	190.169	268.571	359.942	431.871	515.154	702.5	743.585	806.861	854.96		99.703	179.48	218.007	262.133	352.791	449.394	501.833	503.414	550.021	594.617		81.094	90.786	106.584	111.694	111.983	124.36	176.719	197.084	190.605	209.472
126.804	162.674	281.565	341.119	427.48	545.952	669.218	760.091	783.156	842.224		101.672	168.713	206.738	264.305	345.27	446.257	502.144	510.856	558.438	593.334		84.62	96.914	107.459	117.926	115.729	134.154	162.873	192.5	193.293	210.711
115.337	188.231	274.704	356.094	428.894	529.028	682.252	773.235	797.569	850.595		103.186	181.137	218.494	251.353	357.63	453.859	479.852	513.321	558.039	575.808		72.223	97.192	103.737	120.837	117.7	139.653	175.598	188.183	181.135	212.896
128.29	182.752	255.182	341.179	425.836	516.966	681.753	749.829	803.509	835.202		96.035	151.168	229.116	258.972	345.437	464.376	492.693	512.243	564.04	586.943		86.621	97.157	105.711	132.162	115.304	149.923	186.09	192.533	200.596	215.584
129.476	166.548	253.084	363.046	412.665	518.303	672.71	766.875	818.726	843.319		99.222	172.881	207.24	252.25	352.522	447.305	498.735	513.63	564.541	580.501		81.316	95.994	89.204	124.305	120.226	143.429	163.959	196.211	196.601	205.852
143.542	176.13	266.627	361.701	457.446	538.345	678.099	746.887	785.525	845.913		95.849	146.636	225.736	254.647	350.024	448.579	503.983	502.985	563.997	562.893		72.29	78.004	107.215	131.701	121.58	148.859	171.969	194.97	201.345	212.755
119.47	180.402	282.043	374.117	429.001	524.789	680.7	783.765	808.617	825.864		93.499	180.093	233.675	270.988	356.96	438.777	490.953	529.189	561.005	574.447		73.339	105.017	106.757	121.781	125.339	137.414	177.58	196.816	198.88	213.813
110.961	162.814	251.602	338.434	431.089	518.545	662.598	750.835	801.043	871.339		109.487	156.935	213.494	263.088	354.147	452.97	489.785	527.479	555.25	580.358		95.32	80.517	94.236	121.43	123.22	128.064	178.244	192.487	198.8	221.206
114.8	187.161	264.346	329.778	436.814	520.842	693.115	750.093	784.004	828.534		100.602	169.566	213.85	259.789	352.317	455.669	499.594	512.813	577.714	593.099		81.44	79.198	103.533	129.142	109.856	140.408	193.955	214.328	187.488	213.555
129.471	169.618	256.353	355.961	427.017	524.753	683.499	758.626	780.018	833.203		121.319	165.81	228.26	256.703	353.394	449.508	496.074	513.64	555.144	580.396		84.291	84.085	120.535	119.017	126.787	140.959	187.2	194.893	199.837	215.915
121.718	199.894	264.87	344.242	403.858	535.239	687.833	761.406	767.589	829.338		113.242	153.351	216.679	268.908	360.637	456.776	504.495	523.393	573.659	593.861		77.311	75.103	109.513	115.486	134.349	130.166	184.495	198.62	196.673	197.836
128.416	205.96	263.679	335.985	448.626	541.376	675.71	760.502	797.165	827.33		98.71	144.051	228.496	275.08	356.196	454.337	510.338	510.456	578.375	598.914		84.208	89.201	108.774	116.803	117.36	150.084	171.529	191.444	184.28	204.325
131.007	164.738	256.978	366.873	439.665	527.377	678.319	761.235	784.428	835.342		99.256	164.702	215.887	266.415	359.365	440.204	488.778	502.712	585.027	593.681		95.407	89.123	92.47	116.83	117.53	151.157	168.442	189.954	204.813	214.873
122.838	188.816	262.925	332.441	429.2	529.959	675.48	768.628	790.958	833.593		106.113	149.447	204.652	253.57	352.321	466.264	491.743	508.342	560.892	590.308		69.389	85.9	102.332	115.886	117.936	145.458	176.332	192.812	199.271	218.47
138.044	164.321	267.544	348.772	441.627	538.369	673.668	760.484	782.672	835.4		99.954	162.9	210.608	255.383	351.076	443.478	495.476	510.407	559.932	575.912		86.952	96.215	97.605	115.314	121.078	160.825	176.08	202.336	192.055	215.259
121.085	191.388	258.681	342.061	425.452	541.428	671.343	753.758	785.681	821.743		85.049	170.333	231.739	261.117	349.044	459.697	485.77	516.411	567.599	572.129		79.622	93.339	100.63	121.237	117.321	141	154.901	205.757	192.936	219.518
125.126	167.71	283.786	342.819	432.381	530.838	684.379	758.816	796.046	825.789		103.558	153.12	237.181	277.301	355.601	433.923	485.668	509.326	572.882	592.185		85.476	85.051	122.361	117.728	126.919	143.823	175.969	206.132	185.116	213.235
123.23	168.117	263.961	368.25	435.822	537.818	694.472	768.432	795.151	835.921		114.188	186.143	214.649	276.431	349.312	449.281	505.553	510.83	570.997	568.538		78.772	83.215	96.037	115.986	120.865	139.006	172.302	212.963	202.489	208.739
134.087	178.625	271.44	353.335	421.728	522.107	666.592	757.808	779.346	829.288		86.292	173.706	238.262	262.568	355.708	453.275	493.333	515.474	556.612	586.678		78.251	97.039	99.434	135.552	119.491	133.319	180.878	209.912	196.191	212.777
125.085	173.46	253.296	331.127	444.759	539.788	676.296	739.497	801.59	818.299		86.743	156.556	218.611	276.603	335.527	442.455	507.404	525.166	574.582	573.825		89.293	85.483	95.988	117.858	130.017	141.71	174.862	187.758	204.831	227.784
110.576	185.917	276.808	352.455	427.866	504.069	677.081	758.204	778.875	849.466		100.932	173.323	216.88	255.572	350.833	436.809	490.918	510.694	580.653	587.571		80.695	81.279	98.178	120.954	120.44	150.464	181.167	193.742	191.325	210.017
122.944	177.036	265.646	332.061	415.51	515.412	703.968	751.421	773.66	831.156		103.07	145.637	219.394	264.881	352.999	445.355	497.792	514.684	559.364	586.093		85.318	82.506	96.965	116.527	123.646	147.159	175.432	197.644	191.993	221.062
122.215	174.58	261.513	360.943	418.932	534.211	671.954	759.6	774.949	852.317		100.075	167.062	215.908	262.886	337.962	437.681	489.597	504.101	577.785	602.43		71.4	87.865	112.735	113.697	119.922	133.654	177.188	171.896	206.838	212.051
127.853	171.235	277.168	345.399	437.74	531.966	679.47	758.682	788.638	839.098		104.735	171.205	230.777	262.827	346.36	440.642	494.42	524.896	556.667	587.606		90.236	92.607	93.011	107.032	126.856	151.966	173.624	189.588	192.854	208.124
120.823	180.856	263.104	331.67	421.801	553.447	677.777	758.132	808.988	828.247		97.421	153.489	203.428	262.179	349.204	441.965	506.486	502.961	568.35	597.5		75.621	81.79	103.299	139.316	125.155	139.982	168.551	194.794	204.449	205.516
127.814	176.579	252.176	345.22	425.55	546.718	684.154	753.237	769.977	834.617		105.548	159.289	223.336	259.368	362.53	445.504	492.324	507.594	547.901	586.693		79.007	98.543	91.664	117.447	133.802	138.829	162.861	179.365	201.492	207.766
124.315	183.43	258.323	345.98	438.049	528.112	699.317	757.713	791.185	829.699		103.441	164.669	212.255	272.264	366.182	439.329	499.914	516.532	574.521	596.721		72.499	98.058	93.096	115.825	122.508	127.048	176.301	197.526	199.762	202.163
121.712	185.119	277.943	349.666	427.702	521.416	661.907	773.172	784.395	830.945		97.485	148.494	229.968	272.356	348.662	436.727	498.928	510.184	569.636	590.691		88.369	81.606	108.805	117.215	130.648	139.898	169.962	202.523	182.722	219.146
128.171	175.183	261.094	353.296	456.656	519.622	698.028	761.914	787.836	849.558		101.28	165.79	225.816	260.731	329.117	448.701	486.973	520.689	569.895	586.303		72.902	80.183	97.124	106.704	113.334	145.258	172.36	208.605	190.197	202.244
128.542	183.673	240.6	362.011	433.294	503.382	703.123	759.96	811.119	822.583		108.075	151.007	217.322	265.792	341.758	455.729	492.841	523.009	563.688	568.546		70.505	86.114	115.749	123.621	117.122	142.51	176.554	200.968	207.63	207.516
141.218	182.872	263.969	352.504	449.816	519.075	705.14	756.578	800.285	837.254		118.276	172.518	225.903	250.854	352.042	460.299	497.209	507.777	579.163	587.822		89.985	87.74	84.513	116.896	114.122	145.343	178.95	191.298	191.163	207.62
132.607	180.077	247.668	335.04	414.466	532.737	697.619	760.18	786.366	823.477		106.73	159.455	210.749	260.735	355.313	443.265	496.653	507.289	564.955	570.294		74.441	86.088	103.518	118.287	118.951	145.353	177.514	197.77	190.378	217.941
138.337	186.019	263.064	355.623	424.239	529.005	687.473	745.664	802.733	835.161		99.441	174.736	212.637	261.156	355.583	439.593	494.814	499.341	568.705	587.875		83.387	77.955	102.176	126.167	119.476	135.088	170.412	199.745	193.647	212.649
97.992	177.948	268.006	363.472	434.052	558.71	678.192	773.072	785.886	827.657		93.941	149.14	229.969	252.029	351.983	445.185	499.702	500.802	565.965	591.081		66.358	88.866	97.417	121.916	125.459	129.665	171.65	198.054	202.621	209.347
128.127	193.009	267.228	346.567	444.851	527.63	681.742	760.3	778.936	836.338		84.352	161.868	221.958	253.039	347.114	440.771	510.389	515.246	547.95	568.256		82.823	93.756	93.006	125.637	121.179	128.64	167.505	198.868	208.494	209.186
145.788	164.897	258.725	338.233	422.25	533.201	686.848	756.786	798.174	846.677		98.649	153.288	227.235	272.936	342.016	438.648	492.325	515.424	549.765	583.434		67.484	92.288	99.836	121.957	124.232	125.379	170.124	186.266	197.216	225.092
125.792	176.913	262.573	361.461	415.707	513.216	696.446	756.405	798.193	814.703		90.485	143.37	212.916	252.881	359.07	449.126	501.679	510.18	577.438	585.125		86.669	86.432	105.889	127.974	111.914	128.734	168.502	215.169	201.627	201.45
143.265	149.322	261.524	338.026	416.512	543.419	668.34	754.908	782.787	834.792		112.531	165.593	208.02	273.625	336.858	439.55	485.393	522.004	554.894	581.493		86.895	77.843	95.737	119.008	123.817	138.21	183.159	193.862	184.661	209.172
125.352	166.496	266.734	358.192	431.521	549.838	695.014	763.511	791.602	831.137		105.733	166.604	227.436	265.179	341.368	431.632	484.832	526.973	548.467	602.419		70.984	96.16	101.182	123.655	117.257	147.69	178.385	187.392	195.238	217.059
121.985	184.637	277.041	347.775	440.623	499.938	687.739	758.732	806.97	853.839		96.853	161.529	230.318	257.787	344.065	446.122	497.757	507.051	566.175	592.043		83.872	91.847	101.544	112.28	120.939	153.309	185.11	181.266	205.364	205.944
109.104	183.944	255.312	355.446	437.451	539.923	702.52	753.437	786.181	798.465		90.561	149.179	213.675	249.272	357.641	437.688	486.234	505.029	569.403	584.278		81.771	96.079	112.539	103.743	125.268	137.763	182.565	195.615	214.975	225.368
135.208	182.854	262.658	355.089	434.29	527.921	676.194	751.88	777.215	834.335		103.049	166.915	231.055	263.22	343.195	451.005	501.616	518.47	570.579	592.868		85.92	88.343	93.971	120.893	126.6	130.496	170.917	201.73	207.738	206.539
130.266	192.055	261.55	335.347	428.601	516.671	680.855	778.087	788.993	819.577		103.634	162.328	226.45	266.825	354.446	456.572	492.898	512.068	567.955	578.726		81.062	95.7	100.265	111.173	134.043	148.382	178.118	202.382	196.874	196.475
109.301	157.871	269.971	362.067	451.583	529.157	692.988	739.709	797.005	841.793		108.148	163.837	223.899	260.299	344.907	439.995	502.254	506.637	555.611	586.128		78.743	80.859	109.753	119.911	117.132	138.553	177.945	205.99	208.773	209.381
149.615	173.496	257.361	363.956	454.903	518.643	659.073	753.825	805.974	832.549		116.101	162.47	204.392	261.944	352.584	440.619	499.608	512.113	569.629	587.276		86.82	83.679	105.712	114.203	122.389	137.071	186.213	197.583	192.405	202.876
143.784	171.852	286.513	343.324	454.447	531.428	699.288	734.658	760.65	825.459		120.382	155.389	209.637	273.595	346.385	445.497	495.296	507.854	564.125	579.866		83.655	82.029	106.93	118.367	116.656	125.594	184.035	188.4	188.184	197.253
139.289	177.648	267.536	359.219	426.947	523.494	701.023	769.165	799.791	826.366		101.542	148.092	231.543	264.988	349.438	446.322	498.321	495.189	570.484	578.395		84.019	84.726	102.09	115.484	122.367	134.218	172.474	192.891	196.07	205.628
Data for figure (Fig.3)
RANDOM	variance	POMDP	variance	OPTIMAL	variance
127.54	125	102.94	75	79.57	58.33
174.63	129	161.87	76.2	87.24	59.74
265.4	133	220.85	78.33	100.8	53.33
347.56	131.4	264.23	77.9	118.96	57.98
433.65	127.99	348.25	76.67	123.5	55
528.54	128.7	445.21	75.8	141.85	60.1
684.83	128.94	495.38	72.67	174.8	55
759.48	131.1	512.16	80.1	195.59	57.4
792.27	121.4	564.82	79.4	196.89	58.3
833.65	129.79	583.79	81.2	209.78	56.67
