# Supplementary material for: Decentralized Opportunistic Spectrum Resources Access Model and Algorithm toward Cooperative Ad-Hoc Networks
Source: PLoS One. 2016 Jan 4;11(1):e0145526. doi: 10.1371/journal.pone.0145526 (PMC4699651; doi:10.1371/journal.pone.0145526)
Supplement: S2 Table — (XLS) [file pone.0145526.s002.xls]

## Sheet: S2_Table
Data after deviation processed
RADOM											POMDP											OPTIMAL
Expriment1	Expriment2	Expriment3	Expriment4	Expriment5	Expriment6	Expriment7	Expriment8	Expriment9	Expriment10		Expriment1	Expriment2	Expriment3	Expriment4	Expriment5	Expriment6	Expriment7	Expriment8	Expriment9	Expriment10		Expriment1	Expriment2	Expriment3	Expriment4	Expriment5	Expriment6	Expriment7	Expriment8	Expriment9	Expriment10
505.401	496.129	496.191	447.094	404.008	322.311	286.772	181.21	147.356	114.327		686.725	677.183	703.575	705.984	701.545	685.316	691.713	684.818	657.289	640.109		508.82	520.153	586.984	557.05	563.749	585.677	548.403	469.52	477.55	461.984
489.683	521.784	494.596	438.876	397.863	316.772	289.989	170.679	107.229	127.739		686.071	682.281	709.156	705.615	699.911	690.003	686.996	675.098	662.472	638.345		506.05	528.999	591.06	554.005	570.748	582.035	537.65	466.347	483.127	453.421
503.359	541.431	482.229	443.594	402.886	307.984	291.342	187.439	143.448	108.733		684.562	687.859	699.806	702.065	689.35	690.836	698.651	670.93	666.224	645.327		496.637	517.159	590.078	558.043	559.395	593.904	540.945	461.866	482.159	464.043
514.922	503.953	485.498	434.166	404.45	322.533	279.144	153.538	120.398	114.228		693.842	676.014	705.723	701.026	695.958	687.579	697.77	672.625	666.094	638.261		499.732	512.284	598.293	567.364	568.773	584.874	549.787	461.622	478.495	458.98
488.336	506.275	493.077	428.436	414.705	311.808	276.924	162.439	122.599	121.212		682.098	687.344	698.186	703.168	700.097	686.751	690.085	673.129	658.487	640.892		495.617	522.391	582.864	569.217	559.566	577.023	546.658	468.285	467.958	454.053
494.561	499.977	514.83	434.461	395.424	302.613	275.055	165.69	147.093	116.467		680.688	691.198	702.747	698.375	691.446	693.415	685.433	681.078	661.784	646.404		501.908	521.19	592.806	558.817	559.67	591.28	559.552	463.476	481.604	463.155
503.336	518.454	495.827	436.534	400.062	321.179	284.899	168.512	124.255	127.68		691.97	685.823	704.099	696.916	698.747	698.842	693.048	680.129	660.486	649.458		496.441	525.358	609.282	555.195	564.538	587.074	552.608	450.758	485.906	450.797
498.53	517.329	487.904	441.631	417.97	304.09	271.806	194.512	154.231	98.467		683.459	676.372	699.087	694.838	682.269	681.905	682.436	678.007	651.038	640.672		510.648	521.121	591.675	565.159	562.404	584.934	549.574	461.496	478.354	460.373
503.479	494.373	470.689	438.001	406.834	304.905	284.804	167.332	135.545	124.39		683.255	687.06	707.547	698.695	693.412	681.873	689.552	681.561	664.191	640.898		496.505	518.054	589.304	549.442	565.499	580.374	554.134	462.31	478.449	468.72
507.132	514.864	505.389	448.599	402.225	314.637	295.416	191.799	154.65	91.585		682.133	691.27	706.723	707.317	687.168	688.197	692.283	678.243	663.312	639.753		503.346	518.691	591.065	561.233	560.181	583.686	550.919	462.029	472.389	447.365
494.111	506.668	478.084	446.559	422.575	318.357	266.926	183.907	134.121	104.666		688.536	694.789	706.148	693.374	693.219	689.206	687.237	673.545	661.026	642.76		499.72	518.509	595.376	555.865	562.588	599.774	558.638	455.991	479.897	467.741
514.221	509.213	476.995	429.372	382.074	312.027	281.913	178.627	119.609	100.879		685.077	693.469	693.188	698.803	686.647	685.818	691.389	669.41	659.007	646.521		502.927	517.093	592.316	557.239	557.67	593.178	554.809	459.295	477.573	454.844
489.497	510.208	485.298	437.52	399.941	322.798	279.392	207.407	136.805	94.46		680.599	687.269	708.707	702.544	694.158	692.363	685.355	672.56	660.497	643.926		493.661	519.125	595.031	572.307	564.766	584.611	548.303	465.562	478.027	457.382
507.192	510.57	486.241	430.523	390.197	305.589	267.482	169.671	139.602	117.14		678.893	687.871	701.798	699.55	695.364	690.257	683.774	680.053	660.111	637.987		514.576	519.459	605.353	555.101	563.205	577.238	548.891	469.827	467.036	450.206
498.047	515.773	492.019	437.361	410.012	313.845	275.33	173.331	119.191	142.174		681.024	695.574	694.123	701.198	699.038	693.101	688.096	674.741	656.832	644.867		502.894	520.861	593.426	560.745	562.239	581.652	545.129	469.273	485.445	464.096
489.276	532.1	484.585	432.56	399.539	325.709	284.561	173.54	135.878	116.281		684.948	686.171	695.986	703.755	688.568	691.94	692.892	676.127	658.157	635.364		505.682	516.945	584.028	549.574	556.626	565.123	550.89	467.255	475.481	456.925
492.55	524.195	487.994	435.335	422.557	311.259	281.624	165.225	155.759	102.569		679.698	696.48	703.797	696.501	700.423	692.671	693.158	671.76	660.213	645.283		500.518	519.911	592.553	558.933	567.741	594.722	543.944	458.056	479.975	449.199
510.244	489.723	502.834	464.657	413.328	313.525	278.584	177.095	139.938	123.947		683.537	688.813	707.706	698.566	684.021	683.897	695.487	673.65	667.64	645.167		495.061	513.326	596.822	570.778	561.505	597.726	538.57	468.538	477.845	442.402
508.915	522.282	481.496	446.193	402.612	316.11	265.344	164.724	128.378	105.324		685.828	697.92	708.082	705.747	687.781	689.262	686.226	679.036	660.533	650.743		503.243	525.757	596.091	556.436	557.715	583.22	547.444	471.391	466.557	469.793
499.133	507.296	476.681	425.192	410.826	309.965	269.015	159.168	148.002	126.2		682.474	680.953	692.172	689.14	691.356	691.218	691.557	685.112	664.264	646.801		501.897	527.398	588.735	548.589	565.506	593.518	549.358	462.11	475.92	455.489
506.468	511.04	485.166	454.297	412.879	314.05	276.361	169.696	152.472	127.148		687.709	690.403	695.254	696.52	698.29	688.202	690.22	680.933	658.031	629.611		492.555	523.231	595.684	559.143	564.699	581.002	537.564	472.558	474.697	456.819
512.895	522.029	486.894	419.703	401.37	307.527	290.677	162.198	123.249	102.384		688.759	683.031	703.923	698.162	690.306	681.827	697.526	672.72	657.261	649.08		493.632	512.984	599.896	553.489	561.871	582.066	542.447	459.549	472.002	459.373
492.581	508.356	467.423	445.775	414.297	308.18	272.194	194.855	152.936	109.168		683.342	678.405	704.533	694.8	693.743	688	691.072	671.905	663.797	636.769		497.987	520.3	591.888	561.294	564.698	589.821	542.914	458.101	475.036	448.218
511.678	504.389	490.837	450.952	432.515	315.665	277.909	154.547	136.543	108.497		682.452	686.5	705.391	700.771	694.192	696.562	691.386	672.688	665.412	642.733		501.598	514.886	588.468	554.919	562.252	596.51	545.582	469.034	478.02	458.589
507.822	523.392	466.673	418.144	388.928	328.854	260.458	161.638	138.191	120.366		693.05	689.557	703.235	702.671	693.08	693.09	694.491	683.406	660.005	636.725		495.672	521.827	589.821	562.432	565.891	580.662	537.548	466.248	475.914	453.082
499.714	492.299	493.002	453.09	388.006	311.936	292.961	178.734	129.208	105.567		685.178	688.047	696.349	703.444	697.57	692.045	698.244	672.3	661.526	645.827		494.891	518.67	588.471	566.858	565.454	584.957	543.815	459.116	466.127	459.957
494.781	513.038	477.132	437.926	385.129	313.046	289.219	156.083	148.02	123.721		683.075	681.314	699.096	697.342	691.472	687.406	693.919	676.31	648.279	630.493		499.027	528.014	603.117	551.083	567.364	586.819	545.858	458.825	472.172	454.879
499.735	500.153	491.57	452.195	424.29	308.574	260.309	172.764	122.018	100.03		688.98	692.266	704.693	705.69	688.873	697.492	694.698	686.724	656.879	642.702		499.016	519.869	595.945	563.768	570.264	589.212	549.775	466.231	479.803	460.262
497.108	527.919	485.305	449.284	425.775	306.599	282.368	181.35	127.643	114.858		684.171	679.38	697.551	700.267	700.527	679.012	698.588	678.878	655.659	645.759		502.037	522.574	591.19	561.7	573.63	589.124	539.321	456.702	466.126	455.48
494.891	511.088	499.645	439.808	387.546	322.184	266.332	165.269	141.02	89.975		684.511	686.522	703.801	702.767	689.913	697.067	696.194	674.316	658.076	642.861		498.13	529.244	600.177	562.756	568.896	592.394	548.896	459.225	480.922	446.071
507.282	509.133	497.587	436.381	382.106	307.306	273.629	177.318	147.656	106.631		680.842	691.975	706.126	699.017	693.668	695.432	699.118	672.547	664.923	641.204		498.902	527.253	590.468	555.667	554.807	578.742	542.819	469.454	482.597	464.71
489.918	526.788	475.88	450.696	394.008	303.683	278.306	176.735	141.826	95.323		683.949	687.979	707.796	702.633	693.892	687.333	699.404	677.121	658.62	644.699		493.876	521.366	592.61	572.189	560.087	587.277	551.222	463.111	481.365	463.036
499.016	526.166	494.562	449.079	416.943	312.949	272.733	164.132	137.344	106.354		692.707	682.488	705.284	700.243	694.663	690.503	701.814	682.403	660.324	639.911		510.536	521.592	582.784	570.043	559.187	582.914	543.983	464.32	474.382	443.221
512.991	519.471	486.715	435.561	425.525	327.799	265.829	169.274	133.924	135.468		681.306	693.334	692.781	705.5	697.889	691.122	695.334	671.409	656.229	644.562		497.061	522.269	587.809	560.544	567.553	581.551	545.874	462.815	472.579	453.771
492.573	513.283	504.894	436.555	414.044	300.867	285.445	179.317	111.676	100.737		688.693	686.883	697.816	704.094	689.88	694.109	682.7	675.094	672.76	637.688		507.34	526.458	593.521	567.419	556.851	594.801	540.507	458.748	477.241	457.707
490.147	504.239	507.744	448.356	409.766	312.492	281.203	164.008	131.416	119.364		683.304	689.04	702.398	692.514	694.079	696.199	689.752	677.677	659.471	640.59		503.792	512.959	587.297	553.637	565.187	585.612	553.46	464.172	476.596	472.515
502.067	516.231	484.907	443.266	380.095	314.212	280.036	159.271	132.126	108.56		687.44	678.391	700.709	701.58	686.813	693.308	688.64	675.313	662.113	643.606		494.132	513.497	599.382	551.776	557.41	589.999	549.769	469.005	471.728	464.77
500.264	525.041	506.657	442.359	399.877	326.882	265.862	164.143	146.909	116.853		689.607	685.077	703.349	697.36	686.663	692.171	701.553	671.335	661.914	651.897		499.071	517.258	586.339	555.666	554.895	579.877	535.412	459.482	475.566	461.406
479.81	516.262	477.879	449.273	397.663	318.746	266.689	183.051	135.611	81.337		682.457	684.32	703.474	690.393	693.325	680.544	695.438	679.821	659.275	649.313		494.995	514.716	584.661	553.877	562.21	581.344	552.574	466.129	476.669	454.177
493.163	512.722	476.484	452.181	393.989	323.507	291.126	170.817	136.411	118.199		685.169	690.416	696.206	699.785	689.387	679.063	682.881	671.784	652.369	647.593		485.238	525.677	593.406	572.036	564.169	579.064	554.39	472.463	485.973	452.604
496.918	516.646	470.927	450.326	408.109	308.215	289.207	184.711	118.75	98.778		685.342	685.689	704.588	701.346	682.173	682.748	688.002	675.692	666.289	643.724		504.036	520.007	591.832	558.186	568.941	580.397	545.982	463.121	481.883	462.944
506.019	523.43	500.731	436.272	423.003	293.08	264.935	158.192	118.17	99.303		678.647	686.223	703.682	693.286	699.642	696.081	691.788	681.095	660.396	644.016		491.385	519.72	601.549	563.295	565.136	581.425	553.268	462.426	478.506	464.815
506.024	530.924	507.261	451.427	380.75	307.096	288.167	175.417	116.914	100.128		680.835	691.618	706.072	701.792	697.941	681.923	694.334	674.684	654.06	646.172		495.51	514.712	593.705	562.088	549.135	590.18	545.058	456.032	478.254	463.542
506.698	507.389	505.072	416.663	404.914	302.068	292.366	169.579	128.83	97.073		687.579	693.587	700.393	696.56	696.959	693.053	688.034	667.69	660.639	641.072		499.921	516.862	593.455	566.326	563.291	585.477	541.924	464.751	469.404	454.868
506.243	523.249	490.373	430.537	413.758	308.312	271.226	171.14	154.502	111.537		687.208	682.367	700.078	706.26	703.668	691.007	692.18	682.024	661.294	638.963		494.417	516.877	597.425	560.329	564.597	592.344	536.683	467.982	473.547	457.923
498.433	504.696	492.009	429.19	402.909	324.224	275.741	187.657	124.467	122.939		681.277	687.187	699.181	694.489	686.849	686.046	697.019	670.445	657.026	638.183		506.657	524.876	592.702	560.954	568.303	581.097	542.353	465.806	474.242	453.791
509.153	512.498	469.339	445.995	413.066	314.126	285.198	189.338	114.317	113.261		685.14	688.63	706.923	698.223	693.287	697.442	702.068	677.198	664.588	639.175		496.395	528.338	596.127	557.63	553.195	598.377	534.598	458.74	465.757	463.546
516.867	499.776	505.811	432.223	398.361	346.894	263.183	188.963	113.138	128.594		680.554	687.845	697.44	695.446	683.34	693.351	690.181	677.936	650.627	642.2		501.402	522.889	603.402	564.851	561.743	580.918	557.062	460.97	470.851	464.697
499.641	519.803	478.761	425.833	396.751	328.831	279.461	163.048	117.662	106.776		685.36	681.005	702.955	703.27	691.891	688.716	688.39	682.03	662.49	641.312		491.16	523.823	592.089	561.314	564.524	592.227	554.75	463.269	475.908	457.933
497.768	525.673	483.074	422.604	412.867	318.234	271.698	180.652	145.611	107.438		682.612	695.281	702.24	709.126	697.673	683.609	696.687	670.991	654.129	643.987		497.842	524.774	587.528	549.939	553.877	588.549	551.408	469.98	469.191	462.081
504.323	509.034	486.384	421.041	390.361	303.741	281.617	160.103	139.627	111.431		688.494	691.197	700.432	706.386	690.911	691.333	699.802	672.545	664.537	639.794		492.592	528.702	602.392	554.55	569.433	586.25	545.889	468.932	467.701	450.539
493.822	501.1	491.08	434.307	381.889	318.903	277.545	198.987	113.618	116.808		691.069	687.383	696.632	692.098	689.394	690.474	700.463	676.711	654.651	641.649		512.577	526.281	587.672	562.214	552.057	586.351	546.067	467.062	487.955	458.067
504.859	511.589	480.438	433.689	405.042	316.58	264.776	148.886	140.018	111.366		683.436	687.967	707.751	686.63	695.198	688.624	689.388	671.269	656.144	646.343		498.47	523.062	588.939	557.597	564.537	586.46	550.225	462.935	475.046	453.999
523.147	510.396	493.679	462.295	406.292	318.914	289.502	158.438	123.676	109.21		693.611	686.356	703.909	700.088	698.879	689.915	694.771	674.883	671.085	637.321		503.786	516.104	592.713	552.395	561.578	585.978	547.881	464.392	478.367	461.344
501.505	495.887	482.711	440.27	392.486	304.165	278.31	180.725	131.166	118.711		689.585	690.203	705.982	705.201	691.774	691.495	696.229	673.636	659.579	640.52		506.369	529.143	601.717	567.26	564.737	583.469	542.826	463.153	472.869	456.274
491.245	497.733	495.673	436.994	435.608	306.553	272.22	179.246	136.122	99.683		685.75	685.639	695.045	702.91	699.449	686.88	684.516	673.75	661.011	645.618		501.47	517.93	593.64	557.292	555.596	577.88	552.248	458.832	476.407	458.312
512.148	500.485	479.752	464.698	420.108	306.719	287.289	168.676	135.232	95.704		681.172	682.875	702.096	690.304	690.362	681.89	692.335	669.753	658.135	643.619		504.375	518.034	585.341	559.01	554.247	591.712	549.01	466.36	474.484	465.124
492.676	504.781	490.79	449.903	413.027	314.257	286.699	178.645	128.551	106.95		689.685	687.808	709.583	697.585	692.927	688.946	687.691	671.677	658.966	637.926		499.552	521.947	594.322	561.49	561.379	583.515	534.707	464.416	487.668	449.638
500.156	499.75	478.302	429.618	398.027	301.269	266.472	178.035	120.631	101.378		682.405	682.355	700.996	691.746	700.216	691.836	689.988	676.434	659.308	630.657		498.293	518.672	583.651	557.243	569.587	585.968	555.247	462.916	474.829	453.489
490.061	503.857	484.274	436.31	406.361	326.449	274.704	184.351	138.135	95.615		682.045	690.584	697.24	699.318	695.584	691.701	687.507	666.182	661.951	638.104		502.74	518.311	587.298	569.39	558.337	578.212	544.638	451.766	473.267	463.521
498.46	522.622	489.529	436.016	396.817	315.156	280.931	182.19	143.928	111.7		681.904	692.437	702.954	696.718	698.023	686.42	691.399	673.058	656.903	645.075		492.389	519.866	585.584	561.097	570.726	580.711	549.427	455.727	478.587	457.692
511.977	501.623	487.771	445.72	381.385	327.468	264.256	178.461	143.507	107.113		692.02	686.656	698.671	704.496	684.88	691.227	690.016	676.896	661.485	636.828		502.64	519.879	589.674	553.868	574.517	580.154	550.074	458.687	474.601	453.896
493.948	521.291	479.957	454.855	424.583	323.902	264.243	186.193	136.325	96.801		682.634	677.065	703.335	705.91	684.873	683.591	687.939	671.645	662.258	645.752		510.58	521.973	593.905	563.164	560.942	585.719	538.217	462.552	470.346	455.914
503.83	507.8	493.288	435.846	399.935	296.577	288.22	185.545	139.876	104.126		680.775	685.724	704.155	702.052	695.17	695.669	694.961	679.979	664.113	636.541		495.796	517.815	592.54	565.711	567.304	580.066	549.939	461.796	471.002	454.994
522.271	496.747	481.817	434.355	409.517	303.554	268.408	159.893	103.328	109.564		681.425	688.995	708.78	693.372	691.444	683.177	691.579	677.13	657.431	646.578		492.8	514.507	590.026	559.769	564.687	582.991	545.25	471.355	476.127	472.895
504.45	510.951	472.193	446.214	415.891	307.761	284.526	175.604	107.528	95.873		690.159	692.169	709.35	700.077	692.947	685.462	686.814	677.335	672.144	638.837		499.844	515.56	600.734	554.34	560.841	587.121	545.836	456.95	477.502	464.201
493.949	516.286	490.182	418.99	405.014	319.932	275.814	167.8	136.351	95.911		679.205	692.583	699.747	697.952	692.22	686.648	698.319	670.488	657.696	642.008		507.061	516.249	594.275	559.418	567.357	593.657	547.053	469.545	477.458	461.726
497.047	507.822	508.295	442.794	386.634	314.714	287.497	184.441	129.961	111.504		680.558	695.831	710.371	700.362	689.977	685.908	698.012	665.26	666.303	641.839		505.401	515.013	597.197	555.043	566.087	582.978	546.989	465.512	474.07	461.79
505.788	512.497	511.694	448.665	397.32	313.594	275.466	175.454	120.201	96.608		686.336	690.05	700.257	691.155	696.073	692.532	689.332	675.512	663.873	646.776		511.337	517.592	583.393	565.244	564.076	590.522	556.918	459.249	480.414	453.631
508.18	497.465	488.576	452.191	424.346	305.826	291.106	159.666	128.343	127.904		675.806	687.71	700.777	695.629	696.624	686.834	698.639	678.767	664.181	634.454		505.98	526.781	589.889	570.348	562.756	589.974	539.286	466.249	470.492	464.183
506.16	520.475	482.411	452.521	399.471	304.897	283.507	166.957	121.572	98.886		682.536	689.053	707.677	698.846	695.578	695.125	687.294	680.505	659.657	638.713		502.147	517.392	605.776	566.693	568.019	590.646	554.092	465.276	483.365	467.537
497.806	523.95	491.498	442.806	394.791	311.665	268.876	191.349	129.085	104.803		684.204	685.185	697.541	700.818	689.479	684.898	691.492	672.805	657.374	647.973		502.795	517.055	583.798	548.239	564.167	582.405	547.171	462.145	476.117	462.849
515.087	509.75	472.632	415.652	407.177	321.925	288.551	163.404	137.647	113.437		675.755	682.711	706.298	691.812	689.594	688.602	687.133	673.32	661.151	647.074		497.635	532.903	583.436	570.645	554.294	585.592	547.283	461.446	473.356	462.513
503.093	504.345	470.956	447.371	410.152	309.73	277.032	192.96	137.652	107.766		683.471	701.806	699.605	696.421	695.539	681.034	689.525	664.795	650.627	640.519		494.329	527.942	594.843	561.418	570.451	585.494	538.905	455.374	469.426	455.743
514.945	506.68	482.924	420.321	400.505	311.243	276.347	158.054	157.285	86.267		690.143	687.406	699.027	696.121	686.861	693.343	686.952	683.608	666.039	641.43		501.229	516.924	588.391	568.168	563.265	594.657	544.666	459.423	467.661	445.496
512.15	518.535	482.567	433.013	418.26	308.94	257.034	175.084	148.232	100.615		693.438	688.518	695.768	697.204	697.151	686.172	683.817	680.464	660.293	643.855		513.048	516.607	589.64	565.616	554.881	577.83	550.241	466.625	488.76	457.073
490.471	502.761	489.198	430.485	412.393	313.078	273.62	181.929	123.416	105.717		684.021	686.187	699.166	701.51	702.79	692.741	695.69	673.141	651.949	653.58		498.763	527.388	589.449	557.327	562.335	583.866	543.718	459.719	479.987	454.605
515.785	516.953	490.64	425.559	418.478	315.328	254.71	163.835	128.912	133.173		689.229	679.282	701.098	688.964	687.343	683.655	695.242	679.721	657.551	643.564		502.232	523.139	584.099	548.319	559.874	579.193	549.064	467.494	480.734	461.374
517.898	525.702	496.737	429.03	411.628	324.541	300.881	183.284	154.088	125.902		689.994	683.603	708.895	703.483	699.02	685.663	695.063	675.708	660.398	646.712		497.141	517.774	588.298	564.321	549.171	589.007	535.907	455.351	468.683	454.358
512.365	525.511	490.224	428.479	399.814	318.081	274.265	161.993	138.507	105.554		676.836	688.182	703.364	705.359	694.441	694.21	691.739	671.091	654.019	641.984		494.885	511.811	583.579	558.653	553.737	590.791	553.947	462.05	464.795	452.907
498.915	526.257	492.236	430.93	387.775	330.412	271.456	175.006	140.279	109.587		686.563	689.591	704.452	700.427	694.341	682.041	693.131	674.446	661.198	634.677		494.255	523.385	593.963	549.803	548.439	574.085	547.818	463.299	477.722	466.535
498.928	510.94	482.154	444.982	404.493	321.249	286.357	151.372	154.522	93.543		684.701	686.63	704.506	698.376	693.654	686.091	701.304	672.939	660.182	640.625		507.365	511.64	592.224	562.278	564.276	595.356	556.448	461.789	492.774	453.779
512.526	510.583	489.766	437.066	385.831	312.219	299.504	182.425	115.588	98.219		691.098	690.667	700.304	703.23	691.978	703.083	685.183	673.801	652.646	650.508		492.606	505.981	597.875	573.319	566.645	593.176	535.151	471.518	464.735	456.185
497.155	502.815	475.551	439.027	404.469	284.062	263.68	170.555	142.087	113.806		676.036	688.638	699.091	699.445	676.696	688.337	695.553	663.314	659.757	645.151		507.532	518.827	595.875	565.059	564.706	580.943	545.899	463.918	470.162	459.229
497.294	496.502	491.443	438.994	417.335	313.2	285.426	183.004	134.777	118.401		686.578	696.19	698.971	701.102	691.149	684.902	698.886	672.848	659.612	645.804		496.316	524.111	594.376	564.707	562.349	585.028	543.341	462.758	471.012	452.059
494.415	504.663	492.719	460.426	403.362	305.216	282.269	151.616	127.431	113.595		680.398	677.269	715.281	703.974	699.363	683.759	697.292	682.519	663.958	648.874		499.653	521.86	593.498	570.48	571.72	587.311	546.075	463.329	484.143	458.656
496.045	498.302	466.914	437.732	389.427	322.105	288.9	181.04	135.085	104.007		692.339	693.93	706.415	695.979	690.669	682.212	695.199	677.75	668.846	651.129		501.975	523.657	588.746	561.25	560.239	586.245	553.237	467.838	467.848	463.098
490.451	510.857	474.007	429.507	403.741	303.697	280.245	171.437	134.479	109.762		685.838	680.786	705.943	702.126	691.253	686.44	701.162	675.509	660.66	633.632		498.483	519.511	597.303	562.875	571.635	595.7	540.344	466.606	476.669	457.761
491.186	515.35	478.943	446.556	412.039	328.954	286.647	170.55	131.386	111.489		672.901	687.665	701.228	699.883	696.142	682.695	687.438	664.238	659.308	633.302		496.441	522.676	595.131	567.409	563.93	592.523	541.67	468.528	480.016	453.774
489.835	506.279	495.679	420.094	408.42	304.198	271.773	159.07	131.719	110.162		682.141	677.873	708.566	706.598	697.678	692.992	694.837	672.153	652.141	641.067		493.081	525.711	582.565	566.432	563.494	589.208	537.883	451.984	476.719	455.365
508.096	509.931	489.666	470.002	407.307	312.532	264.347	151.333	141.232	142.095		690.183	679.617	699.837	694.882	700.942	687.616	687.208	669.655	661.388	641.294		506.939	515.185	584.69	567.273	560.624	586.197	549.885	466.96	475.703	454.148
514.668	503.904	482.632	437.876	405.199	294.965	272.999	197.91	131.488	96.705		690.315	689.97	705.462	702.567	693.96	690.519	684.025	667.492	652.755	639.495		502.819	517.851	595.64	560.352	550.513	580.635	537.545	477.961	469.225	448.006
504.663	509.481	478.562	439.882	396.732	299.566	295.332	148.834	134.742	101.491		681.678	683.1	694.622	699.119	695.306	694.207	690.259	678.932	655.277	638.82		492.712	530.429	585.412	558.153	559.329	593.234	545.689	466.609	479.698	456.027
496.088	517.946	483.326	432.511	391.398	306.057	283.167	182.564	149.385	120.309		683.701	703.448	697.354	696.569	703.627	690.153	683.896	676.641	661.552	643.135		503.698	518.656	591.418	559.536	556.529	585.299	555.789	458.109	478.757	454.401
501.958	512.643	482.659	454.384	393.365	313.471	279.864	176.381	126.116	97.607		692.574	695.297	698.801	709.006	694.891	678.422	689.337	671.976	653.247	640.016		504.841	517.663	587.895	572.404	562.548	580.554	540.395	456.144	483.454	456.153
502.816	504.06	492.836	427.407	401.746	320.442	279.312	181.053	140.002	120.519		688.682	688.785	704.213	701.068	700.851	690.443	697.959	673.637	657.184	638.833		498.168	522.512	590.339	556.645	563.42	588.937	541.284	469.451	475.046	446.88
491.578	495.347	494.49	447.411	415.839	306.07	280.438	185.045	133.905	76.055		692.694	690.763	699.399	702.136	686.832	679.435	695.571	671.412	666.84	639.481		508.01	524.11	589.531	563.814	577.649	587.485	549.66	465.044	482.733	454.112
524.403	515.352	496.18	431.666	429.053	311.116	279.447	149.609	144.179	114.481		689.753	690.82	699.481	697.916	695.617	690.03	693.658	673.321	662.857	633.307		501.896	525.858	595.262	558.254	560.676	596.091	543.403	461.541	475.858	454.997
489.492	506.255	503.332	447.637	398.553	301.098	274.789	179.902	133.129	95.208		684.853	686.826	704.586	702.742	688.303	687.29	694.622	667.428	661.41	647.613		499.65	526.128	596.475	558.865	560.856	588.717	550.171	463.938	473.289	457.677
497.731	521.186	485.295	447.123	407.845	313.318	280.782	189.169	141.39	99.473		678.421	686.37	703.486	701.791	695.893	697.765	694.663	665.753	658.887	653.47		506.856	524.511	593.831	563.175	561.673	580.793	548.523	467.924	473.297	452.007
Data for figure (Fig.4)
RANDOM	variance	POMDP	variance	OPTIMAL	variance
500	71.5	685	24	500	34
512.12	91.1	687	25	521.21	33
487.88	121.1	702	27.1	592.42	35
439.09	131.3	700.1	21	561.21	31.3
406.06	131.4	692	23	563.03	34
313.33	121.3	689	24	586.33	34
277.27	121.5	692	23	546.35	35
172.73	133.3	675	25	463.62	31.1
131.52	140	659	21.3	476.37	31
107.88	154	642	24	456.43	33.3
