# Supplementary material for: Decentralized Opportunistic Spectrum Resources Access Model and Algorithm toward Cooperative Ad-Hoc Networks
Source: PLoS One. 2016 Jan 4;11(1):e0145526. doi: 10.1371/journal.pone.0145526 (PMC4699651; doi:10.1371/journal.pone.0145526)
Supplement: S3 Table — (XLS) [file pone.0145526.s003.xls]

## Sheet: S3_Table
Data after deviation processed
r=0.8																				r=0.6																				r=0.4
Expriment1	Expriment2	Expriment3	Expriment4	Expriment5	Expriment6	Expriment7	Expriment8	Expriment9	Expriment10	Expriment11	Expriment12	Expriment13	Expriment14	Expriment15	Expriment16	Expriment17	Expriment18	Expriment19		Expriment1	Expriment2	Expriment3	Expriment4	Expriment5	Expriment6	Expriment7	Expriment8	Expriment9	Expriment10	Expriment11	Expriment12	Expriment13	Expriment14	Expriment15	Expriment16	Expriment17	Expriment18	Expriment19		Expriment1	Expriment2	Expriment3	Expriment4	Expriment5	Expriment6	Expriment7	Expriment8	Expriment9	Expriment10
138.792	133.463	127.975	125.513	120.423	117.55	119.482	96.789	98.28	86.858	78.115	67.716	45.338	47.791	43.069	32.127	25.127	20.032	9.017		270.27	270.082	263.214	260.443	247.015	241.945	222.455	206.162	201.353	183.577	147.19	136.258	125.36	110.342	96.342	68.761	43.338	41.125	21.768		408.702	402.662	397.993	394.102	372.653	358.872	343.329	338.153	328.226	305.431
133.82	131.535	128.773	130.876	122.102	121.55	118.191	104.272	102.954	94.727	71.294	69.373	52.155	52.008	44.827	38.79	24.482	24.168	9.949		278.842	273.343	272.845	265.782	250.278	238.28	228.468	204.687	194.623	176.595	151.918	138.866	126.422	114.859	86.492	73.066	49.522	42.216	23.479		417.026	401.155	400.307	393.244	369.16	356.134	342.232	330.77	317.933	311.787
135.975	137.337	128.385	124.696	125.057	120.024	113.06	105.102	101.666	89.929	77.064	62.07	52.016	47.659	47.981	36.035	27.902	21.329	10.764		274.671	272.019	268.628	263.12	250.244	245.049	232.42	202.228	195.633	184.303	152.742	136.642	118.797	111.771	94.642	75.53	50.079	40.359	27.21		413.302	399.933	400.405	389.029	374.35	357.962	336.215	331.276	324.189	305.842
139.906	129.249	130.423	127.625	122.685	116.762	116.593	102.285	95.879	93.086	73.94	60.902	56.165	47.054	41.052	37.763	29.257	19.346	3.728		278.494	279.334	272.548	252.428	249.118	233.686	225.904	200.891	193.676	181.117	152.157	139.592	125.144	110.412	95.177	73.653	43.185	39.018	25.554		418.135	406.88	399.986	399.087	374.234	355.566	342.347	328.414	321.878	312.016
131.008	136.139	136.542	125.083	125.82	116.742	110.158	103.139	98.669	94.295	69.786	63.098	50.822	43.176	39.248	34.708	21.317	14.732	13.5		272.84	269.293	267.589	262.334	252.699	240.529	226.554	196.479	200.837	181.69	153.05	142.356	119.951	113.024	99.094	66.732	54.874	38.817	25.862		410.063	407.953	401.292	383.596	374.205	353.402	336.917	333.968	317.878	305.837
138.267	128.889	130.814	134.353	123.322	116.195	124.372	103.554	100.02	90.405	73.553	60.184	51.549	56.333	45.57	34.695	20.229	18.6	14.512		274.376	269.402	270.987	262.206	246.449	235.633	227.839	207.837	195.479	183.153	153.352	128.362	127.882	108.52	87.866	71.733	54.475	44.17	24.349		409.383	403.681	401.25	392.654	370.274	360.046	349.384	337.03	322.868	319.161
138.62	134.356	128.776	130.391	116.674	120.79	118.244	105.341	102.694	84.176	69.434	62.137	49.59	50.31	46.54	32.457	24.698	15.201	5.942		275.884	270.049	266.644	260.948	249.583	241.772	236.844	205.04	193.533	186.513	142.262	144.719	125.295	115.937	91.529	67.719	48.548	37.695	25.17		413.264	401.841	402.907	389.941	370.584	354.708	340.998	331.274	323.962	309.113
138.934	128.358	124.093	130.412	125.278	124.723	112.244	107.001	104.242	87.857	79.534	67.841	55.387	44.517	45.681	35.787	25.4	20.906	10.976		277.475	269.012	271.596	261.424	250.677	244.047	223.971	197.963	198.498	175.151	151.109	141.824	126.032	109.45	89.145	76.698	51.253	39	27.809		409.704	406.079	406.66	385.033	371.138	354.737	343.805	329.59	327.022	304.375
132.42	130.41	129.656	127.911	118.145	114.255	115.216	106.425	105.526	89.843	74.537	62.991	51.347	47.336	40.095	40.326	21.789	21.099	1.065		276.276	272.758	264.191	265.201	249.117	234.53	226.638	204.385	200.517	187.126	152.365	145.647	124.141	116.101	98.567	72.523	51.77	37.586	21.753		409.636	400.349	403.884	392.058	369.252	352.71	340.416	333.763	326.937	305.705
139.973	126.001	129.816	125.246	123.177	114.076	111.787	100.845	98.687	90.214	66.801	60.081	56.353	51.613	40.149	35.252	22.886	23.895	10.544		280.847	273.245	265.95	257.043	254.263	238.496	230.413	198.098	198.896	185.079	148.707	145.96	123.169	113.694	90.095	74.969	53.266	39.505	22.338		411.907	402.969	392.631	394.331	371.684	351.694	347.211	335.486	316.718	307.541
139.263	129.08	133.454	126.128	119.982	127.338	111.484	100.347	101.115	92.033	73.16	65.09	45.069	41.836	45.652	34.27	31.152	15.268	4.284		274.407	269.678	272.373	260.543	253.29	245.587	226.201	200.108	197.15	181.754	152.451	136.818	133.159	115.397	99.182	77.88	41.287	37.79	19.836		412.627	401.925	392.363	385.125	368.693	354.704	336.717	334.719	321.725	313.978
143.008	129.806	136.052	130.156	123.556	120.268	117.418	94.318	96.593	86.479	71.52	60.725	50.739	41.84	49.561	31.416	24.322	16.84	10.667		269.959	277.162	268.14	259.656	258.554	239.076	231.919	202.529	204.194	180.654	152.51	134.484	129.654	112.218	90.646	70.33	47.701	39.954	24.525		410.728	405.018	402.154	389.485	369.716	348.999	345.321	333.884	314.359	308.264
136.549	138.026	128.396	135.917	122.312	123.723	115.725	108.749	96.911	90.83	72.797	64.937	60.707	41.413	44.679	31.303	16.966	13.9	12.37		273.362	271.828	259.622	259.549	251.207	232.544	227.089	207.347	202.114	175.982	156.824	150.156	128.091	112.134	102.113	80.013	52.177	40.192	31.086		416.759	401.925	396.904	383.956	374.074	358.393	347.221	334.117	322.697	315.013
129.925	135.927	120.439	127.117	128.046	118.628	113.578	107.85	100.74	89.434	65.862	60.604	60.596	48.396	38.985	31.263	25.456	17.335	13.104		277.933	275.052	262.634	253.704	258.093	234.916	231.679	199.586	199.149	183.072	148.194	149.019	120.797	116.57	85.937	69.072	52.621	35.697	25.244		412.778	401.5	393.089	389.652	372.712	348.696	334.712	336.962	324.588	306.971
140.141	135.577	127.536	129.911	123.589	116.27	108.351	103.031	104.643	89.875	72.549	65.424	49.851	38.685	44.854	32.227	15.03	12.573	8.504		277.754	276.103	270.237	265.099	252.299	236.494	228.615	200.775	202.444	174.95	154.111	144.5	123.804	114.564	93.78	77.638	49.159	39.167	20.683		406.327	396.342	401.541	394.064	368.618	357.849	345.955	330.925	319.907	314.221
136.98	130.491	131.113	125.925	122.462	122.556	114.625	101.232	98.066	93.86	68.907	65.835	53.422	47.662	42.985	31.627	16.185	8.159	6.216		268.928	272.098	267.444	254.339	251.591	241.035	229.692	212.67	199.34	180.775	151.424	138.915	124.864	110.721	91.391	73.017	48.712	42.845	28.731		413.427	399.972	397.358	387.201	371.638	348.003	335.128	332.539	317.721	310.411
136.227	120.809	127.925	126.485	115.779	119.278	111.143	106.008	106.902	95.879	69.208	58.738	50.513	45.582	41.438	28.833	28.527	15.999	9.211		267.948	270.246	266.996	258.579	247.879	237.977	224.829	208.442	194.706	175.196	148.995	139.774	124.628	111.239	86.311	70.661	55.565	32.816	25.887		418.212	406.377	396.69	387.671	374.324	353.856	341.751	336.098	328.344	310.976
132.656	128.918	131.778	125.039	122.106	120.444	113.063	106.151	106.164	99.27	75.062	60.852	48.243	48.452	39.334	29.477	22.446	17.605	14.118		274.428	269.895	263.231	265.563	257.226	236.609	226.137	210.028	195.13	178.208	146.281	138.531	131.139	109.611	87.759	72.435	54.237	39.736	25.827		409.743	403.035	400.422	395.866	375.561	353.639	344.908	334.889	333.287	310.989
136.327	132.667	127.42	127.51	120.58	116.066	119.303	98.79	100.307	87.877	74.181	63.915	57.763	47.502	42.427	21.799	21.359	17.868	5.069		273.75	269.279	267.43	256.494	250.546	242.236	230.361	210.364	197.3	180.252	155.836	144.103	127.643	108.884	88.794	74.543	55.824	40.323	25.165		412.9	407.001	400.265	387.667	365.873	348.687	347.876	330.541	324.53	313.183
137.288	128.644	124.896	129.506	124.039	121.937	118.376	98.33	104.838	91.336	77.543	63.048	57.847	51.811	42.269	35.332	26.332	16.902	15.004		281.708	277.85	269.473	266.459	257.655	235.345	230.077	204.898	194.083	180.687	153.354	134.743	123.082	111.809	100.01	73.7	53.727	41.029	19.512		416.319	400.424	401.786	393.675	372.071	358.434	340.383	327.354	321.231	305.963
138.754	131.253	128.898	127.137	119.905	113.981	117.081	103.18	102.795	92.256	63.595	62.964	48.29	36.78	52.259	34.942	20.442	29.459	0.401		269.492	273.54	261.914	260.212	254.157	238.933	226.028	203.809	197.954	186.741	147.818	139.712	125.999	113.902	99.206	70.646	51.629	39.962	24.847		409.34	411.315	401.025	388.796	375.345	352.538	346.841	332.935	323.067	314.058
136.4	125.995	133.593	125.523	134.086	124.862	115.925	99.429	102.294	90.256	66.796	63.288	55.56	45.393	43.557	33.714	20.198	22.523	9.425		275.166	268.051	262.229	256.596	240.888	235.463	230.211	205.951	201.183	180.863	147.098	138.205	124.926	104.572	91.002	75.065	50.656	33.839	20.872		417.171	404.658	400.251	394.469	368.557	353.346	346.811	336.907	326.698	309.973
138.064	132.297	126.801	135.123	122.389	110.273	118.837	104.627	98.299	91.437	74.526	62.762	43.777	54.897	38.515	34.035	19.971	18.359	14.706		280.63	268.881	268.793	262.553	249.739	235.346	226.557	201.209	191.558	182.733	156.725	141.881	120.516	107.347	94.42	77.392	45.455	34.697	23.963		409.877	400.256	399.381	385.312	376.946	347.141	338.753	339.264	326.805	313.654
141.384	125.419	127.554	126.739	120.942	120.646	111.244	103.344	101.833	88.711	67.707	62.232	48.697	50.598	41.943	34.183	22.821	15.282	8.955		272.353	266.05	269.437	252.362	251.924	232.969	236.011	202.719	198.18	180.11	149.932	132.673	124.661	109.538	93.115	67.452	52.091	40.32	26.047		408.198	403.361	400.255	386.663	373.289	351.52	344.958	339.973	321.061	309.402
134	127.213	124.878	126.118	124.551	121.103	118.377	104.69	104.032	92.096	76.793	61.825	49.93	48.562	39.366	36.784	20.498	14.444	7.575		275.731	271.574	269.218	257.486	254.233	233.161	226.91	198.978	201.628	178.41	157.545	143.502	131.008	114.033	91.95	69.158	55.027	41.863	21.67		407.497	407.211	398.671	392.089	379.833	350.771	343.754	334.356	315.13	309.987
138.346	129.231	134.31	128.561	127.844	124.132	115.85	97.497	99.965	90.771	75.476	65.255	53.242	50.543	44.045	33.168	24.352	21.036	3.293		269.476	275.384	266.219	256.865	249.764	238.863	235.1	208.673	198.454	182.715	146.143	143.267	131.083	112.011	93.673	74.415	46.121	36.949	29.077		412.045	403.457	394.474	390.595	377.204	356.146	343.268	335.09	325.09	313.389
132.668	134.749	128.543	127.325	115.237	119.072	112.9	103.431	95.162	105.373	68.167	63.216	51.678	49.578	36.36	28.059	20.3	18.632	8.08		276.634	273.6	269.708	259.576	250.104	243.429	228.679	203.945	194.992	174.11	145.921	133.966	128.506	112.975	90.049	76.666	51.471	33.473	30.515		405.738	400.032	400.579	388.725	374.374	353.347	347.363	327.446	327.635	308.399
141.702	134.438	126.918	131.614	123.322	122.05	114.399	99.446	105.964	92.74	72.745	61.399	53.808	49.321	38.329	33.795	20.864	19.134	5.793		278.231	270.189	264.802	260.736	254.306	235.985	226.457	202.659	192.443	182.325	153.174	134.766	118.816	111.768	89.403	71.177	52.103	36.311	29.584		411.675	395.933	400.054	390.469	369.53	353.229	348.173	334.94	318.23	311.231
138.054	135.573	130.363	128.936	124.436	116.48	114.667	105.076	96.642	92.796	67.912	64.677	57.245	42.373	42.021	24.807	18.768	12.854	8.993		280.449	268.058	265.981	256.969	250.334	242.422	233.417	201.75	199.553	190.232	146.525	135.502	127.591	112.178	88.972	68.471	49.484	31.921	21.415		415.559	401.171	402.028	394.439	371.576	355.257	338.429	339.052	321.324	312.328
133.844	136.618	129.959	125.086	117.437	119.819	109.954	105.072	98.381	82.718	73.711	63.179	49.345	52.124	41.912	36.218	21.211	16.241	10.177		272.702	268.942	267.475	259.354	252.433	238.294	228.034	196.719	199.663	176.59	147.166	141.222	121.205	115.201	94.829	75.3	50.098	38.06	21.376		407.966	403.424	398.636	387.066	374.236	350.733	343.53	340.279	328.705	312.933
135.49	129.192	126.028	134.092	123.011	118.365	115.266	104.291	105.345	91.397	74.757	59.834	52.821	50.809	42.155	35.306	25.269	21.144	-2.253		275.542	270.505	271.68	260.616	255.565	239.684	230.108	200.995	194.143	180.003	153.336	153.279	125.002	107.206	92.615	68.222	52.287	35.767	18.993		411.806	399.449	404.377	387.012	373.376	351.313	340.658	336.588	321.463	314.8
137.846	132.053	125.599	128.448	123.863	124.271	112.87	108.436	99.831	93.68	75.409	61.212	59.13	50.899	41.98	32.285	21.231	19.788	10.363		272.727	271.254	268.36	254.762	252.215	237.29	221.167	205.009	202.138	173.851	159.346	134.759	123.459	109.428	93.963	72.263	45.469	31.744	22.359		414.976	408.906	399.047	390.922	375.017	361.589	339.846	342.001	328.609	312.685
129.992	131.519	126.588	124.909	118.5	122.221	116.06	102.324	95.836	89.742	69.574	61.348	60.406	44.677	38.509	31.043	25.071	20.842	12.585		279.38	273.118	265.3	261.357	248.961	237.434	229.538	207.361	202.993	176.371	149.371	142.051	132.902	109.695	91.109	64.187	51.677	41.413	22.354		408.294	402.525	401.389	388.303	370.716	348.193	348.659	330.449	323.534	308.487
134.926	134.537	127.513	123.529	115.022	116.054	118.739	102.363	104.277	89.641	74.991	58.398	48.355	49.051	43.14	28.99	20.281	19.457	6.818		276.46	272.713	267.612	260.767	258.098	237.667	222.124	206.424	199.489	188.188	151.027	142.148	132.214	111.874	95.444	67.834	50.447	41.835	27.835		409.462	406.855	399.931	391.961	369.599	355.719	343.619	342.243	322.664	312.567
137.612	128.142	128.531	128.145	120.521	121.403	115.175	100.252	99.505	91.242	74.219	59.915	48.678	52.325	49.568	37.938	24.852	20.093	8.598		280.154	274.552	267.142	260.655	251.068	238.038	230.806	207.362	198.53	178.411	152.68	138.484	126.513	110.983	98.83	76.745	56.428	39.054	24.948		413.462	410.874	401.512	390.882	364.352	355.765	344.635	335.033	320.777	311.309
139.523	132.357	129.079	125.259	118.208	115.411	108.956	101.707	101.687	91.071	75.064	62.4	49.466	43.343	38.997	34.771	23.472	21.201	9.166		276.686	267.714	273.609	267.237	250.993	237.192	225.611	203.323	203.755	186.431	149.48	137.935	131.989	116.525	92.341	67.888	51.733	36.217	26.138		412.028	412.554	395.634	385.649	369.028	351.151	345.929	340.001	322.642	311.234
133.316	131.824	124.045	131.026	124.156	119.458	117.716	98.253	102.584	89.427	79.344	68.207	51.285	46.83	40.262	33.569	25.37	20.525	7.696		267.162	278.079	269.136	264.434	245.356	237.51	231.252	205.199	202.556	176.985	152.091	152.223	130.52	119.776	94.144	78.662	46.331	34.694	17.216		413.229	401.44	400.733	387.84	369.024	353.583	343.171	328.239	315.259	309.045
136.344	129.348	128.933	126.804	122.093	123.722	116.918	101.706	104.266	90.32	77.504	67.966	54.011	44.826	46.779	38.283	17.803	16.442	10.791		276.804	268.717	261.073	255.844	251.173	234.903	231.303	202.712	198.805	178.095	155.519	145.662	131.589	113.492	95.341	68.901	55.64	36.903	21.47		412.367	407.446	400.387	392.316	380.261	354.92	336.297	336.211	320.78	314.293
138.105	129.086	127.052	136.1	118.952	117.201	114.56	108.646	100.84	91.584	69.345	56.815	51.008	54.649	39.839	30.247	23.21	12.901	11.329		269.442	274.209	264.776	258.262	243.273	237.943	219.518	203.573	197.691	180.268	150.87	142.925	125.429	115.417	98.588	68.684	54.629	33.505	26.048		409.271	396.924	399.827	388.719	371.253	356.683	346.972	341.439	319.097	307.687
136.832	125.199	116.674	127.96	122.26	116.773	114.782	107.491	99.255	92.011	69.621	57.972	58.368	47.612	43.267	34.655	26.349	17.585	10.344		270.537	274.067	266.433	255.926	253.728	241.246	235.428	208.069	191.884	180.129	145.722	146.522	128.431	113.186	92.72	72.696	50.459	41.935	33.696		415.248	412.2	398.293	388.948	377.227	353.561	338.42	341.966	322.812	309.004
139.581	137.173	119.272	132.41	124.987	117.971	122.152	100.769	96.191	86.382	74.024	53.768	52.381	50.528	39.656	32.044	24.268	26.809	14.737		275.116	270.698	270.187	252.695	255.283	241.09	236.188	206.607	195.79	179.276	152.884	134.654	129.446	109.419	100.057	75.02	52.282	33.753	24.509		409.403	401.17	400.482	386.547	371.442	355.67	342.976	334.024	321.121	306.988
132.457	128.086	127.496	131.227	123.081	124.38	114.44	100.25	96.995	97.155	75.024	62.215	43.484	43.962	43.967	27.031	29.791	10.901	9.415		279.942	271.045	266.79	260.958	249.744	230.182	230.271	202.924	196.266	175.002	151.649	142.733	118.084	114.205	99.79	69.172	53.26	39.988	25.251		415.369	402.401	401.661	390.569	375.188	354.432	340.941	329.587	316.781	312.855
136.285	132.238	126.848	129.749	125.303	117.484	113.657	106.963	99.942	91.341	70.923	68.797	51.532	43.321	43.718	27.376	26.557	21.278	5.584		276.819	268.975	268.777	253.852	248.404	241.002	228.002	205.456	195.795	175.62	155.564	142.526	129.982	111.292	97.779	71.391	55.472	32.062	32.326		414.248	400.075	404.459	386.418	371.827	357.442	343.042	338.56	324.418	307.641
133.162	130.365	131.546	127.126	128.307	121.04	107.51	102.381	106.248	91.17	71.87	59.956	47.95	50.773	41.725	32.696	21.076	23.437	7.629		274.986	265.135	260.649	257.068	248.752	241.498	230.809	206.336	201.373	182.489	151.747	140.836	132.085	112.055	85.663	74.95	48.989	31.607	26.258		413.583	402.894	400.408	386.803	370.204	357.672	340.77	334.363	315.524	305.56
138.934	133.604	125.434	119.855	122.187	119.412	115.354	111.414	95.829	95.787	71.195	66.463	43.983	45.108	40.224	32.401	20.768	14.051	5.895		277.336	266.927	265.828	253.671	248.303	240.324	227.683	203.461	197.682	184.941	148.445	141.903	123.16	110.404	95.248	71.184	55.015	36.112	20.727		411.789	404.346	399.86	388.799	370.895	355.149	337.633	328.626	333.394	313.943
139.452	129.803	130.837	129.628	117.67	114.287	118.001	103.477	103.778	90.87	76.934	65.739	50.799	48.417	35.457	28.833	17.923	17.587	10.686		274.859	272.885	272.27	253.047	247.409	235.341	233.399	196.946	199.246	180.058	153.016	141.874	130.279	115.415	95.397	76.236	54.074	39.837	25.2		415.527	405.581	401.113	386.763	370.964	346.849	345.165	332.558	321.479	313.982
137.786	137.066	127.927	129.448	124.583	123.568	118.803	104.588	104.036	92.204	69.229	56.551	49.251	42.661	43.244	30.006	20.335	21.753	13.805		277.142	273.37	269.099	261.953	250.689	235.384	225.338	203.46	196.33	169.903	153.941	142.845	126.169	111.636	91.149	73.037	56.287	34.647	21.738		412.169	400.65	401.942	394.304	365.564	353.318	331.122	335.858	320.668	306.555
146.013	133.196	127.792	127.407	128.642	110.732	109.57	102.498	104.025	92.692	73.866	66.051	51.968	39.472	45.066	34.716	26.352	18.325	11.416		272.626	271.118	267.949	259.729	251.492	234.313	221.177	210.303	199.957	179.596	148.814	140.988	126.283	119.482	95.425	71.555	56.006	37.214	22.817		412.817	400.103	391.333	389.314	371.487	350.38	340.951	336.313	327.689	310.623
138.335	132.749	125.261	131.278	124.373	117.171	112.957	98.698	104.833	90.996	73.443	62.229	52.013	34.558	32.791	30.928	23.458	20.472	10.783		273.4	275.528	263.23	264.047	251.858	241.295	232.802	205.626	204.398	175.375	153.381	133.977	130.068	114.354	96.815	70.204	53.054	36.785	21.237		405.297	406.199	397.123	391.721	371.149	352.94	348.513	341.325	324.523	310.013
142.765	131.254	128.755	129.948	118.191	121.794	115.167	103.152	101.818	91.968	72.297	65.509	52.605	44.519	43.835	28.972	21.41	24.086	7.108		273.407	276.498	270.719	261.888	251.639	238.173	225.992	204.954	204.363	181.514	152.106	139.33	123.203	108.448	92.182	73.321	53.942	37.324	24.683		414.098	402.434	408.259	383.107	366.202	359.908	339.736	333.067	318.413	302.131
142.367	130.369	130.553	124.248	119.415	114.943	119.088	102.469	100.678	89.618	70.441	62.477	49.641	50.327	32.546	27.73	28.251	17.807	8.666		282.629	270.366	261.869	254.98	250.194	236.406	227.217	201.494	201.923	181.113	153.429	139.777	126.882	109.881	97.087	66.923	55.543	38.27	19.864		412.759	405.009	400.505	387.338	370.42	354.483	344.751	337.881	325.585	312.25
136.872	133.808	125.431	128.363	129.709	123.125	115.452	101.333	97.513	88.446	74.079	62.039	50.738	45.546	42.161	37.142	19.349	19.277	10.558		264.373	273.626	272.307	256.497	252.053	233.613	229.597	201.969	193.544	184.266	154.212	140.53	134.962	110.726	92.374	68.064	44.118	33.112	22.338		409.758	405.581	398.705	393.927	374.373	355.275	341.405	329.52	322.96	310.903
142.199	132.841	130.944	126.479	117.503	120.318	111.643	108.716	108.744	90.136	69.151	61.461	45.028	41.271	40.773	34.176	22.486	22.227	5.561		273.106	271.81	267.317	256.134	247.925	243.225	231.904	209.271	201.845	181.435	147.539	139.404	125.349	108.963	89.751	65.108	46.36	33.792	24.839		413.327	410.251	401.791	395.437	369.55	353.814	339.378	338.051	321.467	308.339
137.503	127.513	133.758	128.768	118.234	118.412	115.691	100.151	101.487	95.004	71.045	67.225	50.413	43.419	45.779	31.027	20.865	18.763	15.96		277.133	273.74	269.096	260.631	254.745	239.118	230.163	201.473	203.264	179.719	152.006	140.912	123.909	106.13	85.575	68.313	48.526	35.677	24.411		410.995	398.307	401.854	389.696	372.029	352.32	341.475	333.73	327.425	318.24
138.653	126.57	126.914	130.073	122.277	117.697	115.839	101.231	103.343	94.365	74.97	56.944	54.596	51.971	34.905	33.922	24.749	16.842	4.065		275.565	269.99	269.834	256.57	248.673	238.06	227.917	204.194	197.033	180.268	148.872	139.595	124.874	117.082	95.078	72.414	52.917	37.022	23.955		416.184	401.2	405.035	384.616	374.501	350.313	339.571	335.797	324.839	316.779
138.006	129.494	133.739	124.756	117.918	122.132	116.927	100.896	97.94	92.405	75.646	62.155	54.61	45.401	39.402	28.554	20.466	13.604	12.392		269.103	270.43	273.289	257.163	248.635	230.875	226.331	202.088	200.528	177.757	154.822	140.776	129.925	107.945	88.577	72.129	44.89	31.988	26.85		411.353	401.751	398.828	397.448	371.424	353.798	336.427	336.827	319.633	308.263
138.676	130.936	128.745	123.268	125.683	121.846	116.543	101.398	101.912	86.822	74.915	66.741	47.828	48.478	47.316	31.385	28.017	15.943	10.085		274.268	274.02	268.938	261.714	240.381	241.15	227.704	199.356	195.003	181.443	153.565	142.286	122.486	117.978	93.341	73.399	52.281	44.23	21.747		404.691	400.709	400.165	382.202	376.371	355.281	345.195	345.036	319.053	320.41
144.185	136.735	130.63	124.326	116.541	119.9	115.978	101.364	101.705	92.245	71.271	60.743	53.22	42.209	48.383	34.115	22.839	15.234	13.886		276.116	271.958	269.308	254.3	250.506	236.975	225.348	208.986	199.525	178.796	150.748	134.252	127.742	113.318	92.05	66.065	49.897	36.854	15.905		410.159	391.127	401.42	387.11	374.988	354.931	340.41	339.931	330.092	309.771
135.07	130.736	128.012	128.756	127.042	119.74	118.043	104.494	96.148	87.543	72.073	63.849	53.678	42.501	48.348	38.292	34.909	11.566	11.933		275.798	273.324	265.472	257.948	248.213	245.374	227.596	197.924	197.416	183.264	149.923	140.004	126.124	111.505	94.348	69.504	51.667	36.285	22.195		416.126	403.124	397.925	392.592	374.407	353.598	345.161	326.619	324.297	308.659
138.364	131.843	125.837	126.845	121.235	122.668	117.484	102.705	92.076	91.817	66.267	65.562	50.919	47.769	47.973	27.553	23.917	11.426	10.955		277.545	269.584	264.082	263.967	254.856	245.771	230.413	205.113	195.431	186.31	149.719	135.945	124.504	113.606	90.295	75.059	48.713	40.21	21.38		417.762	398.612	401.795	390.187	371.096	349.945	340.735	329.492	316.958	304.853
129.143	128.906	128.877	128.39	126.728	120.111	111.568	104.581	96.962	98.329	74.053	65.261	52.294	46.133	43.783	31.267	21.959	17.918	7.591		278.27	271.322	270.925	261.043	255.482	241.841	229.362	210.599	195.677	175.402	149.535	140.495	129.475	115.538	84.221	71.623	50.153	40.287	17.394		407.138	400.531	402.988	390.725	373.622	354.826	344.294	340.584	318.375	305.996
131.247	128.493	124.15	129.221	127.735	124.018	113.085	106.472	100.095	90.972	67.224	68.358	49.339	51.117	41.19	34.407	27.675	19.517	9.883		277.234	272.04	264.738	265.837	248.622	239.955	232.965	198.393	205.446	177.72	154.017	142.701	127.869	114.067	91.282	70.224	54.367	38.929	14.304		406.354	405.585	398.169	397.733	375.974	355.279	341.224	338.644	319.7	305.816
133.109	130.946	124.122	135.472	120.977	117.919	120.262	108.395	99.469	95.999	78.319	57.225	57.049	43.521	43.128	28.813	19.857	9.177	11.762		278.807	273.092	266.666	254.642	245.123	242.839	230.853	202.639	198.816	180.707	159.121	137.543	127.924	112.163	88.553	72.031	49.697	32.253	35.416		414.019	403.134	392.778	389.444	372.438	355.649	344.232	339.448	316.411	311.574
136.827	128.9	129.993	126.228	118.891	121.134	118.507	106.897	100.042	89.252	75.196	62.265	51.139	53.79	39.95	26.472	22.397	22.383	10.622		271.094	270.707	271.619	254.108	254.25	244.857	227.679	200.826	197.063	177.936	148.592	142.409	128.589	113.291	95.646	75.418	46.757	38.795	25.176		409.333	406.647	406.316	390.067	370.868	353.585	340.951	337.186	322.005	309.692
133.902	130.56	132.568	127.039	125.556	117.525	110.13	103.97	103.985	85.462	72.798	59.398	54.769	44.795	40.619	34.943	24.493	23.561	2.385		271.455	270.545	275.512	258.427	254.163	237.023	226.05	205.205	201.559	176.818	151.789	149.053	130.085	114.517	94.692	69.181	53.858	34.034	22.47		408.36	405.956	399.327	393.839	367.936	354.949	346.565	336.319	327.682	310.307
138.849	130.542	124.067	125.06	119.839	120.803	123.04	105.354	105.06	94.923	68.716	63.914	51.895	42.669	47.637	34.136	21.558	18.325	5.403		270.556	276.735	273.156	257.878	251.739	245.879	228.167	202.785	204.106	173.525	148.16	137.529	126.529	115.009	85.563	72.865	48.357	33.458	26.186		408.351	398.596	401.966	393.23	372.814	347.114	341.215	337.149	325.897	308.732
144.571	133.767	126.957	123.567	121.858	119.433	115.14	99.68	96.669	94.391	68.488	63.596	50.769	52.971	42.861	35.808	19.396	16.847	7.365		266.686	274.122	265.144	260.337	243.532	240.372	228.826	201.9	196.803	181.911	156.274	139.541	124.939	109.63	91.095	67.282	51.005	44.414	21.306		408.802	401.005	395.224	387.086	370.431	354.664	346.733	336.946	321.414	318.003
137.294	136.365	121.002	131.444	125.639	120.936	116.684	99.822	99.463	95.418	72.789	61.973	47.486	44.469	42.914	33.222	21.872	16.587	13.791		274.899	272.912	267.818	263.103	249.321	231.611	231.048	202.723	195.678	177.388	149.88	138.386	128.248	113.337	83.882	68.519	52.807	34.95	31.747		408.76	405.931	402.188	386.071	377.728	356.833	347.85	329.118	321.047	310.299
137.501	129.903	126.627	125.421	120.511	117.456	118.145	108.054	100.427	86.659	73.134	58.114	51.914	48.545	41.086	37.739	26.453	18.787	10.126		274.649	271.205	264.968	255.245	253.876	237.679	228.318	204.792	198.929	183.286	155.546	145.595	117.902	110.882	92.836	76.828	60.532	33.985	29.73		412.742	401.93	400.312	389.509	370.192	355.623	341.788	338.808	325.834	310.628
147.602	122.37	129.516	130.161	120.058	116.576	115.467	114.209	98.839	89.621	72.334	60.019	56.401	46.686	43.835	30.305	25.289	20.178	4.983		280.338	272.866	269.86	258.862	252.224	236.943	222.73	205.07	201.442	177.941	159.174	137.103	124.494	113.611	85.973	70.916	49.843	37.12	25.889		413.796	400.103	398.288	398.148	371.249	350.267	339.077	335.55	324.385	311.029
134.948	130.333	133.103	126.491	116.062	116.571	114.323	99.108	92.333	92.63	71.342	61.075	49.056	47.166	42.481	32.952	25.971	24.697	5.694		276.705	272.53	264.106	262.237	248.053	235.929	224.273	206.11	198.247	182.69	145.973	139.12	127.563	117.508	89.976	66.794	51.904	38.235	26.117		408.581	402.099	399.635	389.392	370.546	351.26	343.067	333.217	324.425	301.322
134.799	130.238	127.032	124.065	124.89	117.291	112.372	103.881	101.959	94.562	73.236	60.085	54.126	55.506	39.009	26.934	22.599	17.999	8.719		269.87	274	271.574	259.803	249.588	238.995	228.749	199.08	200.711	184.207	146.23	140.738	126.353	111.786	92.199	71.709	54.656	35.771	24.153		414.418	407.247	395.941	391.935	374.307	351.529	346.36	334.914	319.691	307.57
135.668	133.721	126.189	126.318	120.074	115.547	114.341	103.404	102.354	87.891	73.367	62.504	54.867	46.505	43.935	33.216	23.526	17.367	8.992		278.136	268.753	264.812	256.375	248.299	239.466	229.471	205.705	203.404	176.958	149.442	141.22	121.728	107.149	88.245	71.102	48.359	38.444	22.732		410.189	405.016	402.217	386.391	372.062	358.752	340.022	335.977	312.086	309.034
137.339	140.44	124.95	126.806	121.117	124.292	119.043	99.823	104.239	87.305	76.423	65.127	52.625	56.074	49.855	36.742	16.584	13.687	14.622		267.08	273.209	266.706	262.312	246.37	237.491	225.235	203.188	197.056	178.904	155.353	138.659	123.419	107.332	92.584	70.408	50.99	37.78	20.004		404.282	404.525	397.27	391.082	374.38	357.838	333.52	332.647	318.313	310.798
142.318	129.092	125.234	125.642	119.279	118.858	112.397	105.995	105.204	95.582	79.327	60.044	50.439	46.75	43.175	41.541	23.156	17.022	8.481		279.474	273.408	271.399	256.378	251.394	240.422	236.836	210.523	200.878	183.772	157.925	135.523	125.797	111.983	96.582	79.975	50.741	34.921	25.87		410.491	397.169	403.431	390.328	373.249	353.175	342.534	329.132	321.592	311.272
132.387	127.457	133.021	126.709	126.564	113.073	110.332	109.066	96.969	91.417	75.031	59.849	44.297	43.4	44.625	32.021	26.199	19.247	0.337		275.029	269.387	269.214	259.878	252.461	237.427	229.928	199.021	194.442	178.867	153.957	140.575	127.434	113.291	92.161	71.146	48.357	35.541	26.162		416.267	405.712	400.413	396.495	376.218	353.604	336.294	334.163	323.272	312.42
133.018	132.949	125.99	123.949	120.356	119.118	113.251	105.032	100.147	93.088	73.873	57.751	54.533	41.589	43.317	35.983	21.945	18.838	18.353		270.061	276.23	274.687	258.866	248.469	241.066	227.488	201.395	195.502	173.146	149.999	137.545	124.616	111.487	86.173	70.699	52.358	39.389	24.709		415.087	401.83	398.986	389.251	372.99	355.461	343.074	338.761	320.821	314.684
133.703	131.877	122.389	118.818	128.122	120.26	117.021	101.109	95.577	88.345	75.415	62.15	47.245	46.883	45.402	30.311	21.719	19.116	8.2		273.373	266.441	272.348	259.231	251.716	229.55	229.22	208.018	196.79	185.144	153.784	139.985	127.633	103.46	95.962	69.547	41.697	31.675	21.868		414.258	402.043	399.041	394.874	370.328	354.028	341.701	334.354	323.458	311.143
143.956	127.126	128.872	130.757	123.72	125.483	114.825	101.744	98.678	85.86	77.438	70.555	56.251	48.736	38.738	36.191	26.463	13.182	10.928		275.294	273.993	272.398	261.544	246.301	235.192	231.368	205.271	194.725	177.212	156.443	134.836	129.052	105.886	91.83	73.875	55.108	32.511	20.207		410.401	395.797	403.528	386.635	367.908	349.66	341.189	342.117	322.707	312.682
137.819	128.153	133.639	124.173	120.734	121.802	113.779	107.531	107.089	85.383	73.328	64.272	46.287	45.011	40.455	28.666	19.409	18.066	11.255		273.41	265.889	267.676	257.862	253.884	236.599	223.602	208.889	195.915	185.498	154.444	142.503	120.166	114.901	89.949	71.079	54.35	31.655	18.221		410.624	407.196	399.884	398.493	372.42	357.113	341.629	336.172	312.019	315.859
134.622	132.351	130.233	128.748	123.006	122.308	114.164	110.59	99.37	98.522	72.816	66.936	54.082	46.299	50.8	37.638	26.69	17.166	8.53		276.066	276.089	272.701	248.722	250.316	236.009	233.549	203.739	195.802	178.503	157.789	138.608	129.355	117.234	87.72	64.097	56.604	36.414	27.688		411.647	407.183	400.029	389.088	370.215	354.468	336.104	335.431	315.558	306.991
137.353	133.84	124.525	129.124	118.516	123.338	108.615	105.673	101.742	89.336	75.801	67.64	53.579	42.754	41.368	39.094	18.627	18.418	13.366		274.763	275.863	270.916	259.861	254.886	238.539	225.509	203.653	197.858	181.723	149.194	132.828	125.291	109.128	89.95	69.161	50.976	38.48	23.484		409.066	404.673	397.722	391.88	376.83	352.819	343.237	334.852	326.765	311.094
139.738	136.301	126.055	129.212	122.073	119.01	117.944	100.479	94.915	91.007	70.587	63.647	60.807	48.378	41.632	26.775	26.011	18.143	13.978		275.729	270.672	276.979	258.429	254.023	236.434	224.544	208.351	197.637	177.649	149.949	145.518	119.662	110.829	81.641	71.749	46.728	37.707	25.04		414.222	401.314	395.037	387.498	371.667	351.72	344.841	337.412	319.694	305.454
135.094	130.474	132.628	125.948	127.144	122.754	115.046	100.349	105.021	89.295	78.694	67.008	50.469	41.968	40.681	32.482	18.732	15.816	4.659		270.197	276.777	272.224	255.424	245.085	241.488	225.667	208.363	193.694	176.24	155.759	141.954	123.129	109.61	92.748	69.586	46.648	34.398	23.969		411.518	406.026	398.138	382.774	371.313	354.22	339.059	334.975	313.893	310.817
134.372	130	127.75	129.029	124.909	121.435	116.796	100.821	99.59	94.887	71.245	56.844	48.341	51.971	43.156	28.572	22.241	17.442	9.587		272.63	272.313	266.099	259.997	248.657	235.664	232.271	204.156	198.283	181.211	152.289	138.648	123.33	115.45	86.642	71.002	53.589	34.337	22.273		407.359	403.91	389.065	397.97	370.317	349.44	338.303	331.964	324.191	316.773
138.297	138.602	130.079	129.387	117.125	122.229	115.524	107.274	95.526	95.845	77.709	63.282	50.945	54.582	36.912	36.129	28.881	21.824	12.199		271.676	265.907	261.938	258.944	250.083	242.062	232.714	209.762	196.886	178.436	149.953	144.096	129.436	113.985	86.447	67.926	52.167	35.72	29.782		410.932	400.777	397.644	393.597	374.203	353.839	340.374	334.24	318.965	314.615
138.866	136.247	131.174	127.074	124.25	115.391	118.294	103.452	103.78	97.371	75.004	65.928	53.83	43.652	45.767	31.113	25.873	19.227	11.453		271.268	266.793	266.35	260.894	253.767	238.841	230.135	196.47	190.694	178.404	150.764	137.583	129.426	116.942	96.204	71.572	52.526	44.841	21.039		413.486	406.624	403.958	393.717	375.809	354.167	347.341	336.813	318.257	308.63
138.983	135.621	130.233	123.682	125.855	123.366	115.452	95.85	98.931	90.755	71.733	69.01	54.811	48.824	46.629	34.841	23.282	24.214	7.821		266.584	277.141	263.439	257.877	254.931	236.056	230.159	210.798	197.927	184.086	153.75	139.817	126.204	119.391	92.911	70.855	49.647	37.67	23.807		411.221	404.878	401.201	393.608	369.875	356.131	333.336	341.614	319.99	313.962
135.707	126.104	129.938	123.267	125.172	119.772	118.115	103.06	101.201	90.066	63.754	64.813	48.63	46.992	45.674	34.152	22.689	11.41	4.374		275.979	271.677	269.491	260.719	251.674	226.973	231.244	203.135	194.055	182.278	157.15	137.924	119.988	109.687	88.071	70.546	54.965	33.631	24.122		405.457	401.158	397.924	394.874	373.068	349.894	341.698	333.31	320.239	307.367
132.616	132.113	127.879	131.059	123.408	116.157	114.433	110.059	101.931	95.819	68.214	62.774	50.078	51.981	43.195	32.384	26.722	23.232	8.148		277.203	271.996	270.357	255.101	253.017	238.448	229.661	208.993	193.801	187.48	154.75	141.655	128.521	112.874	92.304	69.769	50.788	35.165	23.859		410.287	404.793	400.292	390.305	370.988	350.764	335.837	336.381	316.573	310.222
136.626	132.026	121.505	125.805	122.969	114.062	121.385	108.595	98.292	89.122	74.611	61.348	48.715	47.548	46.662	34.412	24.042	22.651	9.539		276.397	268.989	273.099	255.019	246.838	236.638	229.208	201.916	201.507	175.007	147.033	138.76	122.688	112.019	90.484	65.767	49.079	31.643	21.126		410.714	410.606	397.933	390.844	370.954	352.809	343.551	338.801	324.902	312.821
133.098	131.801	130.245	128.364	124.66	113.639	117.369	104.489	95.608	91.606	75.892	64.83	51.732	46.071	44.461	34.66	24.047	23.948	11.351		280.115	267.644	268.862	253.414	248.765	239.435	225.161	204.803	196.781	184.607	153.515	139.583	132.281	109.295	94.265	69.528	53.804	39.725	28.82		412.635	397.603	402.244	391.506	378.481	353.051	345.259	334.265	319.191	309.929
141.281	133.044	121.556	127.123	121.247	118.359	116.661	105.495	101.657	86.744	70.568	60.731	54.652	51.699	34.844	38	25.587	18.123	5.955		274.461	267.91	262.977	266.622	243.896	237.142	231.264	200.908	194.973	182.449	154.06	136.58	123.264	109.073	95.534	70.205	54.586	31.112	32.443		410.649	404.912	403.051	393.756	374.883	349.802	342.826	332.978	324.927	314.106
144.264	132.769	119.022	122.052	119.795	119.949	114.427	110.88	98.854	93.318	72.552	63.223	50.812	45.202	46.027	31.087	24.085	16.674	4.931		275.097	272.462	272.734	261.348	254.199	239.985	225.972	206.299	202.492	184.12	158.124	135.599	134.116	112.393	91.469	72.116	49.455	26.538	30.066		414.876	404.312	400.395	399.127	373.333	348.894	337.515	335.611	318.315	312.394
135.192	133.098	127.373	128.099	128.291	118.4	118.214	94.106	101.79	88.386	71.651	67.892	54.538	42.58	46.555	40.135	20.314	20.268	7.463		275.396	269.609	260.53	259.467	246.164	236.856	230.218	207.494	198.248	187.054	158.098	138.989	126.071	110.382	96.086	69.915	46.132	40.24	17.067		415.231	403.047	396.537	384.487	375.881	355.325	344.559	338.342	321.156	315.939
137.894	134.144	131.832	128.715	123.1	115.461	114.188	101.071	99.16	89.97	74.424	56.066	50.519	41.748	43.871	36.263	21.264	10.679	8.64		274.342	275.82	276.922	258.665	252.432	231.376	223.08	196.699	197.575	181.348	155.508	141.695	128.918	113.506	90.633	70.503	49.696	32.508	23.943		411.457	403.332	399.626	388.081	374.919	356.164	339.768	342.364	322.316	311.742
137.619	130.822	129.717	127.521	119.537	117.16	115.162	102.802	100.668	91.977	75.731	60.686	51.385	54.204	45.191	27.989	21.445	24.445	6.686		277.618	274.076	274.169	259.413	254.082	232.422	224.175	202.852	195.814	179.756	155.161	132.596	122.625	112.269	90.82	71.216	58.737	41.562	21.758		408.52	401.633	400.415	387.479	372.763	353.938	339.492	338.744	322.426	305.127
142.474	131.843	125.229	131.438	114.473	122.704	111.915	98.465	100.664	89.885	72.657	65.823	52.543	43.033	43.326	33.364	19.375	19.245	6.748		273.738	275.765	274.953	260.622	249.084	241.754	230.181	204.35	202.522	185.674	150.6	143.352	138.707	113.752	98.627	71.176	52.131	30.305	24.263		410.537	403.862	403.401	388.896	367.863	359.064	341.375	328.124	328.661	310.214
137.946	122.846	129.835	130.491	125.855	118.527	120.687	101.278	104.088	92.976	79.57	63.967	46.785	43.53	40.999	37.439	17.527	24.74	8.429		273.663	268.627	268.015	252.124	250.577	242.009	229.764	209.165	197.74	180.828	151.701	135.144	127.86	109.486	100.671	69.676	47.056	35.321	30.714		410.047	395.605	398.474	390.508	363.846	355.198	342.084	335.566	318.782	314.342
137.36	135.832	130.02	128.905	124.446	116.12	117.486	101.195	94.892	93.469	77.241	62.006	49.72	49.444	38.015	35.515	20.97	18.905	10.165		271.401	271.183	266.735	259.312	250.013	242.456	226.197	199.781	195.686	177.669	150.423	144.44	123.215	111.366	94.285	74.433	48.054	39.48	22.686		408.371	408.699	395.836	392.8	373.555	355.199	331.115	333.848	320.748	313.968
Data for figure (Fig.5)
r=0.8	variance	r=0.6	variance	r=0.4	variance	r=0.2	variance
137.25	12.5035	274.5	13.9357	411.75	11.4915	525.95	12.4733
131.15	12.9252	271.45	11.5729	402.6	14.724	513.75	12.2666
128.1	13.4319	268.4	13.5429	399.55	11.4825	512.9	15.3489
128.1	12.9192	259.25	14.2812	390.4	14.4348	508.5	12.4532
122	13.0383	250.1	15.5896	372.1	11.4018	474.1	14.2768
118.95	12.1079	237.9	14.8312	353.8	13.6137	469.7	15.7608
115.9	11.9525	228.75	11.9361	341.6	13.7365	457.5	14.9292
103.7	11.9732	204.35	13.2992	335	14.4413	411.75	11.6861
100.65	14.4664	198.25	13.4013	321.95	13.3939	396.5	13.1405
91.5	14.2262	179.95	12.5494	310.8	11.1249	353.8	12.7853
73.2	13.473	152.5	13.4413	281.45	13.0461	341.95	11.6131
63.2	14.5214	139.45	15.4564	243.5	15.0848	302.8	13.7515
52.7	15.1374	126.45	13.937	186.55	11.6914	267.75	14.8814
47	15.5015	111.95	11.733	162.57	12.4305	228.75	14.7717
42.4	13.842	93.3	15.6395	149.95	12.255	217.7	12.9823
33.75	12.8656	71.5	11.667	124.3	12.4506	176.9	11.937
23.5	12.1646	51	13.758	85.05	13.9802	118.95	12.6837
18.3	14.5412	36.6	13.2248	53.5	13.9778	64.05	11.1047
9.15	15.4653	24.4	13.9806	36.9	12.008	43.55	11.6735
[truncated: 28 more columns]
