# Supplementary material for: Decentralized Opportunistic Spectrum Resources Access Model and Algorithm toward Cooperative Ad-Hoc Networks
Source: PLoS One. 2016 Jan 4;11(1):e0145526. doi: 10.1371/journal.pone.0145526 (PMC4699651; doi:10.1371/journal.pone.0145526)
Supplement: S4 Table — (XLS) [file pone.0145526.s004.xls]

## Sheet: S4_Table
Data after deviation processed
[100,0,0,0,0]											[90,10,0,0,0]											[60,10,10,10,10]											[10,20,20,20,30]											[20,20,20,20,20]
Expriment1	Expriment2	Expriment3	Expriment4	Expriment5	Expriment6	Expriment7	Expriment8	Expriment9	Expriment10		Expriment1	Expriment2	Expriment3	Expriment4	Expriment5	Expriment6	Expriment7	Expriment8	Expriment9	Expriment10		Expriment1	Expriment2	Expriment3	Expriment4	Expriment5	Expriment6	Expriment7	Expriment8	Expriment9	Expriment10		Expriment1	Expriment2	Expriment3	Expriment4	Expriment5	Expriment6	Expriment7	Expriment8	Expriment9	Expriment10		Expriment1	Expriment2	Expriment3	Expriment4	Expriment5	Expriment6
0	0	0	0	0	0	0	0	0	0		137.464	188.527	200.118	197.823	193.687	185.724	176.461	187.375	190.043	194.755		169.677	293.307	396.547	491.603	547.252	599.585	566.222	573.861	575.596	578.091		195.051	350.274	500.947	625.86	641.526	658.748	668.267	669.586	674.739	679.755		196.625	356.531	555.983	652.113	676.587	684.848
120.495	146.434	139.648	110.569	83.863	51.813	32.616	15.768	17.188	17.498		135.997	196.912	207.942	196.075	189.27	190.808	180.965	184.394	186.379	197.643		176.087	303.549	399.934	486.576	546.253	601.794	569.053	572.235	578.204	584.68		182.997	353.96	499.727	624.832	638.872	660.452	660.694	668.193	678.186	684.018		189.047	349.17	547.035	645.74	677.455	677.813
127.186	147.466	145.961	111.494	82.402	47.901	29.232	15.317	12.687	12.837		131.79	194.549	207.123	194.553	185.456	184.1	178.566	188.964	193.44	200.641		169.689	298.307	400.609	485.103	549.915	601.336	563.158	574.452	580.683	580.438		190.391	347.907	498.3	625.288	642.909	659.296	659.134	666.892	673.99	679.597		190.87	355.795	545.197	643.76	676.467	687.534
127.898	150.266	135.906	119.297	85.688	46.33	36.727	19.105	17.225	19.318		136.738	193.783	196.94	189.596	189.04	191.28	173.16	182.509	196.278	199.579		173.935	292.14	396.248	486.22	550.347	602.022	560.118	566.168	577.688	583.699		190.546	346.941	493.772	625.546	640.503	658.698	654.993	675.873	678.896	680.208		188.915	350.203	547.075	648.958	674.753	684.491
125.215	152.837	142.109	113.761	89.397	56.873	33.514	21.546	18.356	8.381		137.201	196.803	198.937	191.682	194.569	189.955	179.166	183.333	191.802	198.167		177.442	296.765	397.155	490.683	550.686	596.696	558.443	571.172	577.309	585.672		188.774	348.561	497.161	621.406	648.079	657.798	661.922	673.537	678.004	681.49		188.619	352.78	546.158	641.376	683.429	679.496
120.952	143.428	146.725	114.111	85.799	52.274	21.684	24.926	13.429	9.388		129.134	189.756	192.801	197.005	190.96	187.96	181.016	188.856	197.04	197.209		174.673	300.997	404.021	494.514	556.359	597.631	566.762	572.713	574.083	583.966		185.79	354.005	502.984	623.25	643.134	656.193	663.645	671.282	673.757	680.137		185.816	355.563	555.87	646.644	676.863	682.538
117.867	156.427	135.091	118.63	89.236	45.826	31.693	18.02	7.404	15.327		132.254	190.062	201.406	193.878	188.392	183.674	181.032	185.602	197.869	193.338		171.309	295.439	392.984	489.158	551.047	595.695	564.673	569.458	579.295	586.317		190.807	347.79	505.9	625.963	641.518	661.261	667.423	665.313	674.19	675.139		186.159	358.357	546.813	636.599	679.158	684.926
128.077	149.272	141.92	121.283	76.343	49.995	29.111	18.105	17.328	17.578		127.102	199.398	203.001	196.076	192.741	188.136	175.051	183.651	197.227	198.907		175.675	299.49	399.757	487.007	552.061	601.737	567.278	566.532	580.307	589.646		191.414	355.308	499.383	627.152	635.151	654.728	661.775	671.902	678.45	681.312		186.866	348.074	551.496	644.612	671.491	687.109
130.597	147.32	141.951	113.172	85.303	54.419	24.856	14.078	12.995	12.554		131.87	197.387	197.247	196.689	191.859	183.574	180.095	188.599	197.875	198.218		171.572	299.499	396.681	493.18	550.483	602.808	566.18	573.265	576.263	579.635		184.088	345.366	502.956	628.706	639.689	663.11	662.328	668.047	670.446	681.991		180.253	354.77	544.213	648.719	668.617	689.206
127.078	147.506	140.492	119.505	87.936	52.287	23.74	19.577	20.938	14.992		132.081	194.738	200.347	198.741	192.134	187.214	174.288	185.508	197.2	204.95		163.16	288.989	401.612	486.366	547.691	595.032	561.065	563.778	582.416	589.267		186.831	356.028	490.384	619.069	637.129	662.651	656.629	669.089	678.334	681.255		189.133	353.844	548.237	647.822	674.558	684.914
122.676	150.525	138.519	114.447	88.057	46.465	26.97	19.437	17.844	14.939		131.983	195.286	205.968	195.726	185.332	179.863	175.316	184.999	200.525	199.212		171.649	297.115	396.727	488.329	558.221	603.122	556.307	572.48	572.73	586.406		187.195	352.401	495.522	631.528	640.015	659.128	665.722	668.865	673.518	680.624		193.197	356.048	551.632	647.875	671.678	679.006
120.383	149.565	130.08	109.779	86.166	50.428	26.509	19.839	21.866	14.684		136.283	202.941	203.192	196.365	193.323	189.648	175.731	183.193	197.45	204.238		167.581	294.532	389.499	484.563	544.984	594.833	564.562	573.309	571.987	587.56		190.985	346.702	500.363	620.997	636.097	659.086	666.408	674.878	664.87	682.218		187.244	354.324	543.938	646.74	679.953	681.677
124.512	140.519	139.355	117.472	82.044	47.43	28.852	12.837	11.637	14.473		127.922	189.958	197.302	194.226	191.268	186.167	175.283	178.336	191.216	200.715		176.502	294.997	402.515	493.226	547.194	599.16	563.413	570.611	571.598	589.7		191.583	343.256	497.378	630.346	641.653	656.163	659.512	674.346	676.08	683.173		190.053	353.093	552.821	648.497	676.738	685.921
122.92	153.035	144.185	113.826	87.17	50.43	33.091	21.393	10.625	11.102		137.293	193.306	201.523	196.809	192.041	192.352	175.672	189.342	190.56	200.241		165.695	298.067	396.182	484.559	548.846	603.239	570.758	572.429	570.308	583.891		186.738	350.53	502.465	616.038	648.827	658.003	659.844	673.104	669.475	681.179		189.165	360.986	543.873	646.584	676.969	679.173
128.392	149.314	142.302	118.053	87.188	50.641	28.711	20.684	17.712	7.234		137.654	193.106	194.102	191.267	191.707	189.188	175.512	188.106	191.728	199.381		174.93	296.958	400.222	486.598	552.267	607.182	565.947	572.929	578.146	583.927		188.889	347.871	498.685	625.169	640.736	658.55	668.826	672.335	674.939	676.937		190.144	358.513	546.997	649.417	678.201	678.061
124.093	143.925	134.243	120.01	77.367	52.534	31.918	17.464	10.839	9.434		133.436	198.893	202.511	196.651	186.297	183.597	178.426	186.32	197.978	192.943		168.419	299.252	402.268	482.816	545.723	593.335	564.464	571.722	575.111	579.389		187.915	352.853	499.81	620.877	638.242	659.515	655.372	663.461	670.98	683.326		190.114	355.039	544.988	646.859	676.731	684.993
123.566	146.686	142.111	110.8	82.264	51.042	28.821	18.437	7.242	12.732		137.276	191.965	201.816	196.566	194.277	186.557	176.262	183.809	193.012	196.92		174.474	299.435	400.521	483.075	556.594	598.707	561.682	570.582	573.886	589.893		183.195	355.678	495.968	621.699	639.124	660.392	659.769	670.083	674.46	679.781		192.651	361.472	550.435	639.309	673.392	687.309
116.948	153.734	138.713	116.33	81.724	46.209	31.952	19.904	13.157	18.172		132.591	200.743	199.091	194.149	194.867	182.792	173.516	179.629	191.819	201.848		174.062	294.115	401.419	483.01	548.678	597.899	565.093	574.713	584.62	583.212		191.9	344.175	501.602	635.149	640.734	647.864	665.516	671.955	673.39	684.346		189.891	347.401	550.884	646.226	678.899	684.528
129.108	148.935	136.715	113.99	81.632	51.301	28.656	22.053	12.084	15.905		133.079	193.946	200.325	197.86	190.02	187.243	174.553	188.893	196.249	197.905		173.825	303.328	397.988	492.716	543.297	599.59	565.648	571.672	581.735	582.81		189.195	340.541	497.422	633.438	632.974	661.145	663.132	671.797	667.302	676.967		189.61	355.946	547.258	644.885	676.166	688.428
122.609	148.326	142.376	117.697	82.331	50.328	29.635	13.767	8.137	12.334		129.622	195.252	197.717	199.168	191.169	186.688	176.31	185.489	195.635	202.765		174.867	296.111	398.208	492.633	551.044	598.261	566.696	575.24	571.872	587.907		192.345	346.821	492.02	630.132	646.426	657.946	665.766	674.483	683.686	683.805		194.729	353.433	557.597	641.58	670.901	682.68
118.412	147.1	141.316	117.015	83.761	40.871	26.815	16.954	10.259	12.806		133.446	194.046	203.346	200.639	190.288	188.145	176.545	186.311	192.456	202.355		175.888	299.489	401.301	488.045	553.307	602.379	561.024	570.404	573.532	580.96		187.697	354.085	492.263	617.87	638.141	659.226	662.82	671.817	673.833	681.346		184.268	352.462	552.72	648.085	677.916	675.966
128.494	148.861	139.821	118.724	81.515	49.822	28.962	23.148	14.497	10.494		134.137	196.023	198.304	196.483	190.479	178.978	170.124	185.044	196.644	202.09		173.25	306.221	401.488	490.499	554.6	600.094	562.203	572.912	576.454	584.546		186.941	354.846	496.15	617.135	646.722	657.136	660.246	671.143	677.284	675.274		186.322	358.075	550.658	647.938	668.875	686.341
131.203	154.753	138.351	116.928	90.156	51.819	27.733	21.539	12.956	13.351		131.956	194.82	201.268	191.701	193.397	190.786	173.548	187.882	196.865	202.48		170.486	295.236	394.063	490.387	549.006	604.522	564.164	574.624	579.777	581.217		185.576	345.98	498.009	627.749	636.518	665.266	660.642	670.582	663.651	682.236		185.861	360.466	553.493	650.321	671.976	685.931
125.663	149.74	144.488	107.116	79.727	52.409	23.953	19.225	15.501	15.746		130.962	197.347	194.579	198.471	186.611	182.699	176.352	188.561	189.259	196.973		173.269	295.987	400.832	490.703	548.377	601.664	561.606	571.91	574.562	587.017		196.636	352.749	501.246	631.214	645.312	654.624	670.176	664.519	676.292	680.007		187.188	359.812	548.889	654.607	670.163	685.16
123.453	150.454	140.357	111.02	83.838	50.863	32.954	20.14	9.95	13.834		136.855	191.942	198.718	196.51	194.807	179.647	174.596	178.471	194.885	195.773		170.323	299.469	398.578	488.605	555.822	597.902	567.439	572.822	571.137	580.706		188.668	351.455	499.022	623.189	640.694	659.646	659.986	669.111	674.194	682.132		193.023	346.595	545.515	649.989	675.444	683.292
131.824	148.69	144.401	108.089	86.58	45.191	24.842	23.289	19.338	17.604		135.25	193.612	200.709	194.872	190.027	184.407	173.925	179.725	192.195	200.473		169.039	295.242	396.823	485.288	552.3	598.546	561.474	571.851	573.014	584.958		187.836	354.698	503.368	620.506	638.173	662.202	652.017	669.109	678.329	675.562		185.074	358.391	550.018	642.886	677.564	684.017
126.205	148.289	143.096	115.632	81.361	45.997	34.367	22.656	14.881	10.616		133.836	191.757	203.266	194.796	193.587	184.525	180.554	192.083	196.546	197.64		173.91	297.243	400.104	489.328	553.792	605.914	565.822	567.785	578.863	582.694		188.228	345.56	502.269	624.826	642.647	661.477	664.651	672.192	674.324	675.26		187.042	354.213	555.115	649.077	672.145	684.998
123.875	156.744	138.666	121.619	77.036	52.926	30.367	12.713	12.623	14.967		136.017	194.591	193.595	198.351	192.974	185.401	170.471	187.961	198.526	198.554		169.466	297.039	400.764	491.602	541.608	596.323	566.373	570.994	575.499	579.114		190.605	347.471	505.119	628.831	644.897	661.35	655.157	673.333	673.996	684.303		183.198	350.198	549.932	647.799	672.788	684.832
124.633	149.671	139.028	109.226	82.059	58.111	30.201	22.049	22.702	12.54		130.378	199.774	198.52	189.69	188.424	194.904	173.396	187.225	190.834	201.595		175.591	302.867	395.262	487.24	550.012	602.531	557.98	562.661	573.629	585.926		185.593	350.866	500.71	622.645	646.115	656.695	660.59	667.957	674.185	680.594		187.343	354.037	546.56	645.918	673.454	682.488
120.543	144.993	136.032	107.182	87.915	47.031	24.135	18.882	18.387	7.218		130.912	201.481	196.723	197.535	186.37	182.954	177.238	182.738	193.207	198.071		169.093	300.287	394.029	492.667	552.732	601.227	562.051	568.091	574.707	583.071		185.495	355.413	502.904	618.4	637.832	662.222	656.887	668.602	677.417	677.562		190.217	353.426	553.45	645.01	673.65	684.826
123.426	147.017	138.386	111.708	80.176	52.052	24.022	17.585	16.354	10.583		134.683	193.882	196.561	195.246	193.166	180.65	176.1	183.749	193.462	196.242		183.35	295.457	394.672	486.251	550.842	600.295	568.414	577.142	579.784	579.199		181.779	352.446	501.999	620.088	637.982	657.474	662.133	674.967	675.143	680.796		185.896	353.948	554.023	645.94	676.126	683.11
120.64	146.805	141.601	118.728	76.894	52.316	34.722	21.09	13.152	15.164		129.85	197.69	195.746	196.489	196.528	182.936	173.317	180.189	199.464	202.048		175.81	295.657	396.903	493.674	554.864	602.383	569.451	569.476	577.526	581.437		185.677	348.108	500.025	625.655	638.488	657.828	665.831	671.064	676.668	681.813		187.749	361.562	545.021	646.757	675.831	681.832
123.158	149.465	141.065	106.646	83.401	51.048	31.094	24.105	9.527	13.349		132.488	199.951	200.926	191.609	187.843	185.108	175.002	186.908	189.004	197.344		175.399	301.815	402.821	483.412	547.734	592.893	568.252	569.859	583.266	581.239		188.994	347.677	501.274	618.954	643.142	658.81	657.06	668.393	672.261	685.011		198.655	352.476	545.823	646.006	674.169	679.124
127.083	154.747	136.598	117.068	81.693	50.77	32.219	22.168	12.026	15.86		134.342	195.462	193.57	199.937	187.524	186.533	169.91	184.15	195.287	202.29		172.769	293.861	389.23	493.421	546.145	603.069	564.16	577.094	573.827	587.374		181.75	350.504	492.613	622.244	643.786	656.421	660.781	667.904	672.214	675.401		190.303	356.103	555.855	644.645	673.239	682.911
121.684	151.36	140.746	118.076	85.129	44.972	27.271	21.697	13.284	9.708		142.79	194.056	199.39	195.725	191.274	180.061	176.598	185.465	188.159	199.25		171.143	300.03	399.048	486.28	552.106	601.33	569.834	565.719	578.464	586.073		188.309	350.32	500.011	630.288	641.043	663.363	663.647	673.639	680.46	680.184		189.942	352.442	545.729	642.033	675.81	684.672
124.323	145.391	140.836	121.244	87.77	53.789	32.135	18.505	14.845	14.962		131.336	197.278	198.569	201.936	190.319	184.495	177.088	191.032	199.021	197.562		167.896	294.906	395.057	490.195	544.841	597.159	565.096	571.542	579.254	587.538		191.358	346.149	502.429	626.381	641.824	664.118	660.081	671.804	678.363	677.315		187.288	355.455	551.858	638.895	671.061	689.632
128.017	145.138	137.543	116.132	85.398	44.977	30.287	22.87	18.106	11.636		128.07	196.12	199.919	198.339	196.198	189.17	171.902	180.729	194.381	198.489		168.394	301.709	397.998	486.24	550.323	604.475	568.652	573.717	567.261	580.61		183.272	351.382	502.199	628.657	635.527	659.029	663.336	668.125	678.154	679.965		192.857	355.489	546.503	651.995	680.616	682.354
123.738	148.631	141.707	114.59	84.959	46.995	27.627	22.775	15.784	16.043		136.062	191.868	200.425	192.277	196.138	184.384	167.968	190.931	192.26	201.906		172.433	300.211	394.994	486.32	548.298	602.135	566.343	566.495	574.981	581.463		193.415	353.069	495.25	623.51	644.817	658.93	665.418	671.84	667.405	677.873		190.779	360.606	546.928	647.299	678.161	680.086
126.807	146.294	144.525	115.571	91.123	49.368	27.806	18.206	4.311	11.497		129.167	193.262	198.346	196.554	189.246	181.205	168.471	185.085	187.618	205.796		175.894	300.443	393.964	486.821	543.004	599.652	575.131	568.963	580.806	586.302		189.971	353.046	501.65	625.628	641.626	655.421	661.687	671.268	673.505	683.014		186.558	352.764	553.277	644.739	677.996	677.977
123.865	148.754	145.018	114.797	88.388	39.182	28.773	18.926	9.187	15.662		134.672	192.433	196.145	192.377	193.063	181.053	176.257	191.54	191.455	202.161		179.413	300.026	400.461	486.364	547.309	607.154	565.268	574.368	579.73	590.38		181.815	348.984	499.351	620.745	639.387	664.484	659.592	673.575	670.43	679.098		191.963	355.533	552.476	638.233	673.594	683.912
126.008	149.397	136.298	114.412	87.145	50.915	36.027	24.055	8.921	9.141		132.872	200.107	194.435	196.618	190.677	182.648	173.251	189.122	194.139	198.255		171.655	297.361	398.595	493.546	547.292	603.122	560.082	570.981	577.891	582.742		193.53	345.413	494.07	619.847	636.773	659.171	662.63	669.311	676.973	685.203		188.828	359.604	544.926	643.212	677.701	687.372
126.014	149.614	142.331	113.233	73.285	43.752	34.729	19.24	7.562	16.809		129.861	194.876	190.964	191.335	190.02	187.903	179.729	182.565	196.152	195.273		172.524	299.114	404.163	491.321	547.385	596.875	569.633	575.323	583.827	585.032		186.46	346.127	501.994	627.52	646.224	657.271	656.981	668.964	667.672	685.032		190.985	355.218	547.337	642.881	664.505	689.014
123.364	147.096	134.722	121.517	82.837	54.731	32.673	16.05	12.241	11.311		136.462	191.177	194.581	199.111	188.783	187.882	178.414	191.071	192.816	198.164		174.11	298.288	394.317	481.349	554.892	599.082	563.945	568.806	575.312	587.327		191.617	348.63	504.876	621.773	638.079	658.188	663.121	669.28	674.319	682.066		191.438	361.871	545.857	642.443	675.147	681.034
126.789	144.887	140.536	115.853	84.784	48.088	38.469	15.971	12.547	15.829		130.482	187.436	203.979	192.169	190.968	183.371	171.346	183.872	197.069	198.772		166.347	296.898	400.065	488.696	548.718	605.251	566.206	572.602	578.064	590.976		185.612	345.521	497.259	627.456	638.508	656.967	661.032	669.818	665.352	678.864		188.676	357.696	547.646	642.449	674.378	680.275
128.043	148.487	140.918	113.635	86.235	51.406	32.142	14.847	21.386	13.971		135.732	205.148	203.155	196.293	187.735	189.635	173.2	186.852	194.483	201.571		169.761	298.858	399.225	492.746	548.711	598.025	562.61	569.348	574.601	585.772		187.518	350.146	502.416	632.168	645.779	663.346	662.983	668.095	668.132	674.536		187.383	358.81	545.364	643.187	671.565	679.315
125.943	150.088	140.353	108.7	81.08	54.518	27.683	19.043	12.936	13.828		132.712	194.256	201.622	200.373	191.825	189.277	175.638	178.778	192.208	198.6		174.003	305.179	396.77	486.645	544.828	595.84	566.856	567.22	579.869	589.367		187.168	347.189	495.862	621.877	647.405	658.03	665.232	672.238	670.189	680.501		194.196	353.788	552.982	647.597	678.524	682.592
129.202	156.941	134.921	113.024	79.946	46.573	26.951	16.355	18.177	9.445		142.703	191.362	198.286	191.697	200.938	191.016	181.457	185.73	190.155	198.464		177.784	299.905	403.138	486.449	544.348	599.126	566.289	575.171	576.121	578.392		188.057	352.922	497.717	629.97	649.881	659.843	653.214	671.582	675.216	680.652		190.757	357.736	552.631	650.28	672.404	684.4
126.386	147.285	132.488	119.262	86.154	55.863	35.23	17.996	18.243	11.79		136.863	189.17	202.288	192.804	192.874	187.385	182.144	185.568	194.632	206.555		170.41	299.678	401.62	494.35	544.679	597.759	563.228	572.969	576.822	581.68		191.26	349.059	494.926	616.506	645.268	657.591	662.213	668.343	671.277	686.643		194.22	352.893	549.188	646.669	676.5	683.018
129.649	153.714	140.235	121.015	76.634	54.83	35.56	21.51	13.805	13.505		133.21	198.578	193.316	195.188	186.292	189.12	174.089	191.654	197.424	196.731		177.487	302.117	400.408	494.8	553.246	596.836	569.018	571.048	577.769	582.382		186.275	352.418	500.37	621.275	642.254	657.942	657.363	671.116	674.805	681.282		191.956	355.387	560.696	646.716	682.216	687.992
117.914	151.324	130.486	116.573	84.046	50.449	34.053	17.864	20.077	11.892		127.476	195.115	197.977	193.947	187.221	188.283	170.745	183.063	192.876	194.915		172.279	297.243	397.921	491.012	550.926	601.766	570.506	576.794	575.095	592.827		188.423	350.923	496.976	623.045	638.022	658.411	657.177	672.144	681.528	674.956		193.966	349.893	543.286	642.364	673.989	686.575
121.79	141.461	136.025	117.401	86.878	50.745	26.942	21.614	19.466	11.697		134.063	189.435	198.181	196.737	193.917	182.106	171.809	187.657	196.909	208.802		173.657	293.35	398.589	490.106	545.041	594.312	567.426	574.643	578.814	583.133		184.168	351.385	496.649	621.894	644.607	664.412	661.609	668.766	670.23	683.776		187.968	354.447	547.304	639.971	677.066	684.424
119.568	150.66	145.894	117.681	79.074	47.517	28.591	26.781	13.604	13.114		128.234	198.454	196.712	192.021	187.702	185.764	180.041	184.962	198.613	201.569		172.934	303.126	401.681	487.625	546.969	591.021	564.848	570.801	577.725	585.184		181.705	353.701	502.322	626.526	636.433	660.352	655.692	671.101	675.252	676.505		190.371	353.171	552.505	643.897	674.711	683.331
117.29	144.607	143.433	114.91	91.731	52.783	33.751	17.361	10.641	9.52		134.089	192.732	203.461	194.095	189.254	181.425	174.477	180.593	193.277	201.102		178.652	302.022	403.71	492.798	551.11	597.481	565.645	568.358	578.478	584.122		192.777	353.607	500.191	616.505	640.313	657.705	668.862	671.003	674.143	680.104		196.282	349.913	551.177	645.902	671.358	678.157
120.701	147.972	145.546	110.424	80.745	44.743	29.7	17.845	13.476	14.708		132.595	196.597	201.711	197.808	188.927	183.999	180.602	192.466	195.796	195.363		173.818	298.961	396.92	491.905	550.913	596.787	559.61	569.076	576.175	581.109		194.666	351.22	498.457	625.977	643.344	661.302	661.522	666.527	673.676	681.181		191.171	351.298	554.933	652.314	669.433	682.189
120.56	138.666	142.754	112.777	82.952	54.561	30.511	20.55	16.708	13.849		126.598	197.132	197.545	188.773	190.495	182.316	177.648	185.958	187.515	195.961		172.378	292.813	395.547	490.512	545.591	596.47	563.946	565.697	582.646	581.585		191.938	347.273	496.609	622.432	638.559	659.48	666.14	666.36	677.468	679.748		188.424	354.985	545.113	646.7	673.457	686.136
124.682	150.46	136.573	113.079	75.285	44.886	34.705	24.174	11.935	12.788		137.177	193.529	204.996	192.734	190.106	184.288	178.103	184.468	193.359	203.995		168.995	290.419	401.061	487.308	553.561	599.89	562.729	564.445	579.944	588.238		184.39	348.918	500.987	623.696	636.93	661.65	664.55	668.091	669.561	678.96		190.189	361.182	557.276	639.951	676.529	682.872
121.237	146.777	144.26	112.484	83.959	44.242	30.76	24.51	8.991	10.434		138.616	188.238	196.356	195.719	190.815	180.907	180.093	187.565	195.901	194.078		168.333	298.334	398.81	485.315	543.421	600.024	563.479	572.558	573.254	582.532		189.655	349.719	502.937	629.175	636.863	659.766	664.949	670.953	676.464	679.394		196.076	346.796	553.316	649.292	682.133	675.363
129.147	154.647	140.4	115.336	84.483	55.24	22.151	21.391	12.831	13.916		133.193	193.823	196.192	195.593	192.588	181.818	177.969	180.333	195.561	198.897		174.99	295.194	399.706	490.53	549.144	605.408	569.074	573.618	578.232	579.596		182.526	349.375	501.502	630.795	643.102	662.098	658.625	668.143	667.979	676.195		189.438	357.38	548.732	644.153	676.474	680.752
123.717	152.694	128.001	111.096	86.8	51.75	29.433	18.272	16.529	11.231		137.994	199.018	197.701	196.32	197.631	190.614	171.626	189.549	191.089	198.614		167.051	299.731	394.11	483.421	553.445	604.548	563.422	568.602	583.514	583.548		188.836	352.139	502.665	621.953	639.608	660.472	660.015	672.935	671.136	679.926		188.74	351.278	547.449	651.7	676.534	676.413
122.399	143.105	137.54	116.388	80.198	47.608	40.277	20.047	10.17	17.102		131.354	196.986	202.1	193.278	196.45	186.493	179.833	184.615	191.178	197.464		173.692	301.437	405.95	487.773	548.598	603.814	566.898	574.424	583.713	586.793		188.7	358.776	500.729	623.03	636.691	665.002	659.24	665.755	674.584	678.962		190.356	352.045	550.701	648.685	676.16	686.817
124.04	146.171	136.819	113.408	84.547	55.814	31.749	23.099	17.287	11.25		132.48	192.635	205.561	191.582	191.414	188.828	174.296	184.66	194.631	196.828		173.386	294.106	399.396	489.193	541.522	596.101	566.102	567.691	575.839	578.666		194.737	347.163	499.546	620.604	639.635	658.767	659.852	672.945	674.812	685.977		197.323	354.416	546.356	655.749	682.441	686.063
121.035	144.839	137.653	117.17	83.022	59.289	29.874	19.58	17.002	19.181		127.29	195.015	207.134	192.168	196.086	180.649	173.148	185.347	190.584	203.719		173.912	303.514	403.598	491.318	555.77	603.922	567.168	571.122	573.797	579.309		194.971	354.126	506.674	621.769	642.081	662.925	661.302	666.452	669.373	677.066		189.116	356.665	552.385	648.181	673.343	685.766
117.734	154.347	135.846	120.079	87.908	50.373	31.087	18.31	16.082	17.61		134.929	191.88	198.965	193.965	195.252	182.73	179.27	192.566	193.503	197.729		176.47	297.125	395.744	492.11	556.54	596.423	571.373	569.8	572.411	585.28		186.314	354.609	496.797	627.232	637.18	662.592	666.566	674.458	677.157	678.354		188.973	359.101	550.81	643.703	673.982	687.65
126.253	144.647	139.486	113.895	84.29	55.249	28.329	13.621	13.469	12.311		136.7	194.913	198.052	192.975	187.316	187.428	181.749	184.889	191.997	205.761		175.003	306.103	401.709	488.616	553.982	599.448	564.827	568.632	585.733	583.977		192.409	352.516	500.745	619.218	647.538	658.719	649.973	673.286	674.882	679.203		183.817	355.274	543.297	639.765	676.203	680.29
126.195	149.805	134.304	117.749	84.996	53.007	22.552	21.523	15.824	19.721		133.355	196.292	201.505	193.434	191.226	187.69	174.731	182.134	195.056	197.727		176.354	298.809	394.294	485.533	552.381	601.482	568.608	574.359	579.987	586.951		187.884	343.838	500.105	630.847	642.522	661.198	661.228	673.728	672.322	680.055		193.968	350.304	551.857	646.622	675.276	682.192
122.701	147.857	142.502	118.081	80.735	45.969	29.522	13.947	17.857	11.726		136.026	194.9	200.517	196.08	195.115	187.009	177.811	181.142	190.187	193.818		170.038	307.045	395.972	485.684	550.042	600.407	570.387	574.628	577.384	591.575		189.876	343.786	500.188	626.006	641.013	661.587	658.511	672.062	673.351	680.56		192.877	355.612	550.368	649.57	677.266	678.45
125.632	147.235	140.107	111.836	87.817	48.09	33.429	22.808	14.83	16.081		130.316	199.556	197.473	195.461	195.934	189.008	177.323	185.507	194.914	201.688		174.675	300.382	394.985	479.785	551.439	594.795	567.588	569.991	582.028	580.329		190.912	341.082	498.539	621.247	641.713	657.048	660.721	668.898	671.723	682.823		184.335	359.914	549.393	638.485	676.971	682.316
126.42	148.896	139.346	107.002	89.348	42.86	30.579	20.267	11.935	18.35		138.587	194.225	204.114	197.334	194.794	189.568	174.108	184.643	192.021	204.136		178.29	299.962	397.414	482.221	552.538	601.185	570	568.005	571.622	582.648		187.278	346.19	502.464	618.35	646.155	657.982	657.195	668.445	666.398	685.326		191.61	360.705	552.06	641.808	675.269	681.469
127.535	152.639	144.468	120.246	83.18	59.019	34.521	21.095	8.405	15.6		128.498	192.077	206.366	199.263	191.72	192.859	171.908	183.462	194.279	194.906		166.755	292.306	397.443	484.813	547.301	599.489	565.59	570.858	572.158	581.409		187.984	347.577	501.336	615.304	639.607	660.875	662.915	671.883	679.443	678.277		193.794	360.822	557.493	643.419	680.228	690.247
125.716	148.535	136.921	115.063	88.796	46.119	25.117	17.276	15.645	14.722		135.349	197.082	197.197	192.716	194.771	187.228	172.087	193.348	199.757	201.536		178.698	302.09	390.382	489.721	550.674	603.073	562.147	565.34	577.339	583.521		185.282	344.81	505.827	616.615	644.429	662.295	661.891	669.144	676.216	681.094		189.478	358.036	542.082	642.281	669.134	683.733
118.086	150.544	136.614	118.739	82.67	52.205	27.979	16.525	10.85	13.856		138.574	198.068	204.028	194.838	191.942	179.593	175.452	185.489	198.698	199.191		162.187	299.89	404.918	485.585	547.623	599.917	571.253	571.604	575.343	586.451		186.773	344.534	502.034	622.882	634.524	657.773	659.425	670.949	673.935	677.334		188.903	350.391	552.235	645.355	673.752	681.421
125.763	145.715	137.33	122.101	81.877	47.553	37.14	21.179	12.837	12.854		134.846	196.432	200.792	199.826	195.108	186.324	178.129	185.715	196.816	204.692		169.913	297.009	402.631	491.317	549.771	597.204	570.746	574.831	575.172	582.061		187.711	350.124	498.583	623.153	645.585	660.987	663.631	669.977	679.069	675.742		192.629	356.666	547.228	639.493	680.648	690.053
119.752	150.23	139.311	118.452	87.856	47.293	29.495	18.899	16.003	18.457		143.676	191.518	205.141	194.34	192.127	184.365	177.985	187.652	194.745	199.843		167.713	299.261	392.381	486.841	544.318	600.26	562.25	570.738	570.907	587.545		190.35	353.124	498.887	630.38	638.808	655.919	663.135	668.535	673.932	683.423		190.521	357.886	549.984	651.305	672.484	684.329
122.144	150.496	134.011	113.378	89.869	53.599	27.939	18.37	11.505	7.103		131.84	192.166	203.943	198.131	188.187	179.766	177.637	189.311	191.744	200.82		171.826	302.115	398.103	488.402	548.734	599.055	566.107	570.541	576.904	586.273		186.659	349.184	501.848	626.897	644.884	661.194	654.339	674.969	674.61	678.245		186.099	360.228	545.847	645.678	671.487	683.185
125.201	145.453	142.26	115.877	84.465	50.031	32.731	15.203	14.731	16.092		141.195	193.714	194.774	193.158	192.501	188.51	176.724	187.067	194.313	199.564		167.969	302.354	395.431	488.865	551.592	604.648	563.19	573.226	576.08	580.626		188.718	353.412	502.256	618.214	640.109	661.881	664.089	676.664	678.748	676.985		191.289	357.244	557.47	647.674	680.346	679.436
127.032	145.5	136.382	116.007	84.008	45.783	25.026	21.359	13.667	14.708		137.191	196.511	200.158	199.143	197.255	186.69	177.682	189.287	197.077	195.574		170.312	299.828	393.046	493.076	549.764	600.811	563.405	571.786	576.289	583.934		185.127	347.884	498.778	625.591	647.762	654.476	658.696	668.503	676.618	684.352		185.092	355.882	547.284	641.1	672.583	682.225
120.474	149.517	140.828	110.857	92.486	52.961	26.804	20.397	12.403	13.652		137.352	199.279	189.031	192.929	191.313	181.182	176.203	193.003	194.673	203.973		173.202	292.382	402.546	488.628	544.328	593.418	567.236	571.81	578.583	586.879		188.986	346.655	498	627.464	641.802	664.926	663.179	666.889	677.008	687.381		187.522	353.848	548.306	643.375	668.641	676.879
122.662	147.277	145.562	114.964	84.679	50.811	30.741	18.382	17.248	15.144		136.857	194.883	199.391	199.282	187.312	186.531	174.803	184.884	190.003	199.834		171.453	301.456	392.561	489.761	544.505	600.604	569.158	579.869	576.978	585.637		185.239	349.393	505.231	626.875	642.156	664.241	663.643	668.681	672.89	682.4		179.799	353.522	547.364	647.387	672.451	680.947
118.212	151.4	137.162	104.65	84.54	47.392	26.211	20.533	12.326	19.366		133.918	196.035	196.171	192.746	183.912	187.26	174.388	185.221	193.912	198.634		174.946	298.973	401.637	488.618	551.135	601.877	553.717	566.175	574.829	587.538		188.863	347.582	493.652	627.038	640.042	657.337	660.155	674.153	678.769	677.208		185.566	361.26	549.952	648.156	676.137	688.791
128.51	147.22	143.854	114.639	84.195	52.941	24.39	10.04	13.227	13.171		128.986	185.947	199.765	194.831	191.731	187.319	174.22	187.229	191.136	204.877		174.571	291.937	398.14	481.433	547.439	591.702	565.507	568.92	580.111	583.443		188.245	350.833	500.419	624.868	638.587	657.96	656.088	667.268	674.434	680.344		183.58	347.97	551.264	642.793	676.634	676.235
123.545	145.924	143.637	119.806	87.323	54.561	32.083	15.1	8.934	15.464		133.556	192.953	202.454	190.868	190.911	181.311	178.448	186.709	196.543	193.436		177.104	301.531	395.802	486.705	546.662	600.773	573.487	570.724	574.562	582.346		188.843	352.437	497.961	629.603	638.062	655.905	659.873	671.243	668.705	679.654		196.594	356.444	546.774	647.377	674.17	681.379
122.845	152.186	141.662	114.753	84.224	50.3	26.086	18.122	16.136	10.166		135.72	192.949	198.878	193.528	186.909	189.439	173.564	182.221	193.418	202.602		174.473	295.817	399.531	495.706	549.955	602.503	564.78	570.934	579.1	587.65		184.246	356.036	493.677	628.282	639.842	655.688	665.357	669.859	674.341	679.333		186.168	358.83	545.543	641.476	674.46	683.352
122.679	151.756	133.598	116.098	88.508	50.111	27.729	18.628	7.377	9.791		131.666	191.692	196.441	193.352	196.523	180.02	177.738	184.476	189.318	195.997		176.03	299.763	399.399	485.318	546.976	600.666	567.66	571.835	579.591	583.879		190.238	344.08	497.962	619.198	645.326	651.74	663.61	672.34	670.723	679.406		190.42	350.979	552.853	645.149	676.25	679.907
131.52	145.067	138.986	110.777	83.553	51.876	28.017	21.894	14.436	17.513		138.115	197.328	199.852	192.857	187.529	186.058	182.374	178.305	191.472	204.229		170.49	296.941	400.767	489.432	553.456	597.419	558.901	569.161	575.891	583.172		195.598	351.298	500.712	623.926	647.495	661.398	662.796	674.961	668.93	683.188		189.008	350.564	543.822	644.847	675.805	690.061
131.804	149.465	140.134	116.574	83.776	52.384	31.604	19.75	20.68	8.821		131.27	197.239	196.695	190.805	188.624	180.182	171.898	185.964	193.276	202.49		176.669	301.684	393.627	483.803	546.495	593.227	557.645	568.839	575.148	588.556		192.339	354.886	497.197	628.798	639.882	657.669	663.287	677.082	675.923	681.726		194.453	350.81	551.71	646.602	673.64	687.966
128.107	144.822	139.274	112.079	85.677	48.788	33.535	21.115	15.12	14.133		133.818	192.277	197.79	190.211	190.117	184.412	174.791	181.244	192.479	194.846		166.924	298.543	396.246	484.789	555.042	603.128	568.352	574.468	579.187	583.794		191.645	349.2	499.727	623.205	640.94	658.542	657.515	674.758	675.795	680.583		193.042	353.142	550.334	638.793	676.302	685.6
121.713	152.7	145.69	117.076	82.513	50.73	33.855	17.663	21.968	10.703		128.152	195.644	198.621	192.016	189.207	182.839	177.234	181.025	195.906	200.774		170.692	293.148	396.218	490.81	550.502	599.36	563.983	568.991	580.045	581.957		187.506	346.833	500.384	626.157	641.419	660.463	664.931	672.942	677.44	685.355		190.475	356.955	548.238	643.411	672.284	690.588
118.186	148.911	135.192	107.237	80.615	47.393	27.46	13.599	13.171	12.32		138.024	196.357	199.709	192.437	185.57	180.969	185.208	187.639	194.704	201.853		173.167	300.697	404.714	482.5	548.6	597.429	564.255	576.313	578.49	575.543		188.953	346.582	501.856	626.562	642.426	665.575	661.181	664.805	672.488	675.753		189.056	354.454	546.834	639.719	675.503	677.553
121.105	146.953	146.519	116.943	80.626	50.337	23.531	20.643	9.238	14.198		139.968	197.359	200.453	191.5	188.651	186.412	172.109	187.462	190.176	202.859		166.989	294.878	397.203	490.67	548.136	601.504	566.991	576.12	576.22	585.369		191.61	347.71	494.45	627.354	643.925	661.844	664.443	664.986	679.645	675.874		190.857	356.09	548.663	642.388	682.388	679.319
120.427	150.613	134.25	119.236	83.651	52.15	30.885	17.467	16.566	17.933		134.08	196.784	197.796	192.251	187.284	185.506	177.38	183.069	191.678	202.707		167.927	302.395	397.274	487.993	543.672	599.296	563.107	568.616	580.426	583.234		184.49	344.755	492.343	624.534	641.383	657.087	663.136	670.988	679.027	680.374		187.448	356.566	550.914	655.13	676.418	682.49
128.342	142.802	145.189	117.148	81.874	42.74	35.04	21.868	16.595	16.473		136.092	193.552	198.51	197.471	189.143	187.214	180.048	183.658	198.545	201.499		173.786	300.621	396.987	482.123	547.538	600.097	563.226	573.165	576.85	579.982		185.276	349.348	500.312	623.455	638.113	659.579	670.588	666.957	673.272	681.031		187.553	352.238	553.788	642.324	668.393	680.222
120.958	152.519	144.497	118.44	80.738	44.013	34.902	20.425	12.185	19.664		131.072	203.225	203.03	195.428	193.696	189.174	171.211	192.459	191.585	201.151		173.278	295.524	400.711	484.477	545.424	597.611	561.856	570.109	580.157	589.104		193.6	354.862	498.334	619.742	641.628	657.473	650.344	668.977	677.013	679.956		187.773	355.969	556.664	648.566	676.581	686.479
120.618	152.527	136.578	111.736	87.609	56.569	28.825	16.214	17.688	13.53		142.6	194.867	197.487	192.912	190.214	186.123	174.101	186.836	198.776	203.357		170.684	288.834	396.997	488.071	550.927	599.661	568.822	565.704	580.226	584.743		183.507	352.598	500.147	626.564	641.01	665.08	650.11	671.442	674.552	680.894		191.592	355.732	548.593	643.162	676.745	691.489
122.169	145.479	140.514	121.49	88.054	51.666	28.634	17.732	13.522	16.571		136.605	199.908	204.266	195.246	189.879	183.269	179.427	184.815	189.875	206.529		171.557	301.074	395.863	486.784	549.828	601.345	565.176	579.419	571.126	584.357		187.163	347.836	502.635	622.927	637.889	657.401	660.435	667.038	672.483	683.098		187.223	354.246	553.414	643.5	677.807	691.979
119.94	153.084	145.617	113.768	79.986	49.027	32.23	16.703	18.602	12.455		132.572	198.898	196.618	190.557	187.312	179.983	175.846	188.794	202.011	199.855		173.964	297.858	398.589	486.493	554.552	594.933	564.646	575.555	578.979	581.85		178.302	355.73	503.367	624.176	638.588	662.004	660.774	667.652	672.36	676.426		186.611	356.546	555.136	645.743	676.124	686.29
123.177	150.414	139.253	116.167	88.8	47.373	33.034	17.261	14.047	11.484		138.028	192.839	196.079	196.866	192.231	184.198	176.014	189.081	195.769	203.658		173.772	297.794	403.728	491.612	550.54	599.603	569.329	573.681	579.13	585.599		179.91	350.645	506.166	623.785	638.726	665.023	659.719	671.164	671.897	677.567		186.584	351.317	554.315	642.971	675.508	684.486
127.115	147.693	141.356	115.215	78.668	49.261	24.999	22.531	14.343	6.965		127.585	196.902	205.312	191.971	192.014	187.841	177.791	184.31	194.044	200.969		165.963	301.856	400.661	493.701	546.189	598.721	561.999	576.692	575.095	578.572		191.522	357.146	495.787	625.802	642.595	661.296	663.452	666.145	674.923	672.777		191.191	355.777	546.302	639.96	678.259	682.566
125.967	149.643	131.467	112.491	82.838	49.036	25.662	20.56	23.096	17.413		133.774	197.595	201.495	193.062	190.773	184.732	174.306	188.427	192.604	204.925		174.667	294.484	394.21	492.872	547.581	604.878	567.522	574.427	577.229	583.129		189.222	355.737	495.624	622.376	643.956	663.834	659.39	670.36	674.41	685.752		188.706	353.85	544.27	647.235	674.211	687.439
122.828	147.858	133.504	112.944	83.914	46.35	29.841	19.373	19.168	21.12		131.304	198.869	196.915	194.764	188.74	186.912	181.579	188.899	199.813	204.506		176.124	300.215	402.16	492.053	553.015	599.967	566.951	576.885	581.404	592.372		188.779	348.499	498.052	623.117	636.248	658.359	662.119	668.337	680.187	675.559		189.68	356.97	550.971	644.771	674.855	690.724
121.332	146.494	134.537	113.65	87.393	44.674	32.37	10.351	8.896	11.9		138.283	199.342	204.215	195.909	197.865	181.593	171.364	189.876	196.997	196.222		166.021	300.763	394.138	486.667	548.41	597.528	560.375	571.864	582.147	580.03		193.355	347.162	506.725	624.491	643.062	660.861	661.986	667.737	680.925	679.563		188.506	347.799	551.016	641.416	673.637	681.784
124.048	142.28	146.043	114.356	81.199	48.341	27.479	20.264	10.799	10.052
Data for figure (Fig.6)
[100,0,0,0,0]	variance	[90,10,0,0,0]	variance	[60,10,10,10,10]	variance	[10,20,20,20,30]	variance	[20,20,20,20,20]	variance
123.55	11.953	134.11	13.736	173.18	13.441	187.96	13.401	190.07	11.613
148.89	11.973	195.35	14.441	298.84	15.456	349.52	12.549	354.8	13.752
140.44	14.466	199.58	13.394	398.1	13.937	499.47	13.441	550.16	14.881
115.1	14.226	195.35	11.125	488.91	13.98	624.08	15.456	645.2	14.772
84.48	13.473	191.13	13.046	549.1	13.978	640.96	13.937	674.97	12.982
49.63	14.521	185.85	15.085	599.79	12.008	659.37	11.733	683.95	14.277
29.57	15.137	175.29	11.691	565.47	15.59	660.61	15.639	692.5	15.761
19.5	10.299	185.85	12.43	571.49	14.831	670.09	11.667	695.99	14.929
14.22	13.401	194.3	12.255	577.4	11.936	674.3	15.349	698.52	11.686
13.72	12.549	199.58	12.451	583.95	13.299	679.5	12.453	699.47	13.14
[truncated: 4 more columns]
