# Supplementary material for: Decentralized Opportunistic Spectrum Resources Access Model and Algorithm toward Cooperative Ad-Hoc Networks
Source: PLoS One. 2016 Jan 4;11(1):e0145526. doi: 10.1371/journal.pone.0145526 (PMC4699651; doi:10.1371/journal.pone.0145526)
Supplement: S5 Table — (XLS) [file pone.0145526.s005.xls]

## Sheet: S5_Table
Data for figure (Fig.7)
POMDP	RANDOM
470.137	452.123
434.64	528.936
426.647	497.089
538.886	481.965
525.043	460.206
553.42	546.076
444.838	515.293
468.581	500.745
431.01	460.966
533.052	396.811
530.375	495.477
509.26	461.993
551.399	451.372
480.85	485.062
437.136	535.034
495.891	485.603
503.359	523.82
528.08	457.394
435.734	498.146
524.034	530.171
538.276	416.849
549.056	504.473
468.592	492.615
537.374	405.015
519.179	422.891
456.19	487.463
492.361	388.947
469.05	411.755
483.381	372.541
515.257	385.481
521.747	427.771
433.73	481.667
523.818	456.949
481.75	477.717
549.151	419.668
494.174	414.917
504.967	392.926
515.602	409.868
483.713	519.059
473.397	534.832
467.647	400.714
539.557	517.231
454.331	379.803
435.178	449.5
551.497	473.935
517.493	457.937
498.926	524.15
520.515	365.722
487.898	381.623
453.75	522.463
445.842	443.343
495.751	467.366
506.587	363.13
530.759	488.698
521.01	466.438
488.494	428.193
477.15	362.888
464.051	513.415
429.066	543.763
465.064	389.615
470.627	513.427
447.554	405.445
537.989	358.876
428.26	482.343
498.722	455.686
544.559	530.411
464.553	518.479
506.941	533.697
527.414	360.713
434.212	375.928
444.96	465.188
515.258	512.762
545.528	533.887
471.442	536.203
463.543	426.192
524.467	461.331
515.755	461.708
544.23	373.53
522.259	393.271
464.366	416.608
434.355	514.139
547.694	354.218
534.223	494.3
498.021	521.049
483.923	536.734
534.608	499.914
474.113	361.877
437.146	454.749
524.842	456.027
512.737	358.796
489.065	491.021
486.013	381.763
542.448	414.661
483.583	458.466
538.85	397.477
463.002	513.259
436.087	377.711
487.163	527.248
488.72	509.441
545.158	490.79
427.15	516.918
527.602	545.899
452.922	411.67
501.261	479.534
480.189	396.402
438.591	545.779
459.76	399.581
545.47	473.36
533.046	538.102
528.009	352.91
507.509	447.519
544.138	351.832
502.061	524.29
495.984	508.604
554.65	465.324
497.158	419.939
435.249	390.129
460.372	368.167
542.012	495.194
551.25	528.258
538.422	367.619
520.221	532.624
492.525	426.076
482.556	427.412
462.087	536.689
462.552	423.543
505.205	364.642
513.346	502.468
499.102	464.697
426.764	417.685
447.329	423.689
484.716	375.799
439.716	439.071
428.097	412.593
478	544.811
442.295	350.99
484.757	545.445
506.945	534.292
460.687	427.576
527.19	516.204
514.881	422.463
449.417	438.528
532.964	446.316
543.451	359.905
523.825	388.849
444.357	463.696
523.474	524.602
445.719	515.308
492.068	532.378
429.457	502.795
457.955	407.559
508.007	467.012
537.275	481.601
452.53	478.957
511.559	464.128
439.924	389.145
482.46	371.565
438.481	525.02
552.008	468.096
447.937	518.992
525.416	457.93
431.607	395.868
430.125	383.142
494.712	442.263
461.051	391.97
426.216	388.149
472.575	539.102
433.417	509.242
459.932	532.227
532.346	422.153
429.479	426.557
516.042	446.601
533.662	473.736
445.268	514.015
440.543	409.656
484.105	397.28
528.31	544.133
489.581	457.272
506.018	458.22
507.903	444.181
453.214	524.169
450.814	526.384
525.413	489.532
518.547	410.135
529.437	531.548
430.301	405.652
439.524	436.833
529.632	376.113
425.705	506.279
495.171	359.226
509.746	393.068
461.855	452.46
446.748	458.253
508.492	481.864
489.369	478.439
427.499	399.889
488.427	467.434
492.584	448.601
503.893	544.955
500.774	374.983
514.28	437.632
429.488	380.282
501.646	500.513
436.349	511.826
509.189	537.926
530.076	363.836
535.923	535.993
534.076	474.244
554.911	389.677
444.006	359.188
516.098	505.125
443.407	385.554
441.71	374.942
432.725	409.373
532.979	482.765
553.939	487.393
478.5	381.84
476.149	381.976
519.135	454.622
460.778	418.854
546.332	547.14
548.229	419.636
453.383	380.838
496.446	415.225
549.424	444.478
504.421	532.246
502.481	413.823
426.866	465.973
435.251	361.682
453.09	381.16
510.87	406.298
488.559	503.831
474.905	367.291
442.057	525.398
431.044	485.715
460.362	377.813
528.835	373.585
523.713	396.815
518.974	446.892
489.775	514.548
526.766	458.424
543.43	358.459
433.014	528.504
517.851	433.517
433.02	407.528
490.818	453.858
452.639	463.681
497.43	475.436
480.133	391.571
524.888	503.59
457.534	487.745
436.98	517.718
533.711	359.331
480.329	400.844
550.74	374.728
544.096	366
426.476	426.232
536.129	399.461
515.524	378.88
508.503	393.112
532.646	442.211
481.456	463.625
511.175	458.429
541.402	355.645
438.677	355.332
441.271	422.181
427.717	509.082
542.271	522.756
480.466	402.41
548.855	410.142
454.542	370
542.537	418.937
475.268	489.614
530.31	475.192
473.683	397.264
535.062	422.75
525.393	532.115
512.737	474.497
490.768	382.242
542.387	508.956
499.732	519.531
525.412	377.29
539.289	519.545
504.727	520.75
473.453	434.725
470.833	513.249
524.823	422.634
472.574	516.28
476.927	469.693
430.967	395.646
494.486	496.711
510.768	423.214
430.935	449.252
455.646	446.125
473.612	368.339
490.688	544.873
539.64	439.317
492.634	453.656
463.335	525.764
499.188	407.909
484.276	547.356
459.344	427.166
516.479	407.374
511.486	401.766
449.651	518.542
441.514	408.111
521.707	452.122
536.643	411.733
507.64	542.966
550.636	489.467
444.903	548.3
431.629	497.6
484.904	351.365
429.836	527.643
489.887	503.809
439.513	515.863
456.143	500.146
469.563	448.921
491.749	536.208
503.709	394.06
453.398	491.082
443.781	406.766
509.162	484.045
546.742	485.031
446.791	409.85
452.877	521.951
438.479	528.528
436.693	430.42
470.849	414.193
516.538	489.835
550.657	529.585
441.608	506.096
543.95	518.991
433.98	404.45
456.249	493.11
470.924	364.838
496.581	505.79
525.035	525.977
510.527	540.606
458.534	485.994
428.817	443.63
507.899	547.693
475.016	444.599
482.471	519.367
532.92	368.585
508.784	534.125
464.576	493.684
466.335	428.079
526.652	372.454
533.724	379.251
511.044	351.105
489.162	353.339
434.324	547.08
550.914	410.228
515.737	468.104
535.947	358.313
506.718	495.031
470.184	506.123
475.706	494.995
536.229	480.835
430.186	514.384
551.875	542.566
459.994	442.303
447.972	445.57
511.965	406.137
522.282	454.337
486.885	355.408
522.936	459.558
458.394	378.119
479.839	472.763
533.289	544.468
435.213	436.911
536.064	468.86
531.564	418.891
461.118	541.288
548.44	506.753
523.557	486.362
517.856	506.26
532.143	457.527
504.512	369.302
549.643	383.102
509.349	437.846
492.713	380.95
549.7	361.425
442.992	462.288
475.337	505.313
519.946	392.588
443.801	485.544
522.885	455.445
464.63	533.585
509.728	392.501
455.438	518.797
433.367	355.915
480.719	475.853
538.709	497.849
552.273	365.612
532.734	445.405
488.014	427.141
455.74	428.595
436.778	447.822
430.755	400.783
533.721	381.544
508.302	416.668
527.317	446.928
537.013	549.918
462.349	430.68
493.938	436.258
551.191	376.459
542.791	523.684
506.564	358.369
476.641	353.771
433.843	463.861
431.186	409.661
529.097	431.227
459.613	435.394
481.393	415.207
528.136	430.478
481.86	365.054
442.649	523.796
441.997	469.415
540.214	534.847
528.156	375.399
539.757	362.786
435.464	450.198
460.586	400.775
471.617	423.689
529.531	367.533
507.975	512.135
445.915	509.504
469.82	496.175
437.695	397.491
546.179	528.613
433.911	449.228
514.865	532.066
439.899	487.636
461.004	546.098
452.565	495.81
441.27	496.359
491.832	485.007
473.325	545.914
432.438	429.436
492.118	507.38
455.057	350.992
444.919	450.427
522.188	548.503
464.539	488.868
516.99	434.908
463.64	394.23
449.631	375.727
495.908	462.391
442.79	391.925
505.674	365.407
512.876	468.03
439.535	428.028
533.101	427.243
526.675	527.465
435.161	479.308
542.694	424.357
460.165	531.95
462.315	546.107
522.644	410.815
428.106	521.514
519.489	488.414
508.814	381.423
495.018	432.681
426.918	372.871
547.783	516.707
545.076	418.995
435.395	534.407
494.337	363.409
501.803	476.486
444.242	457.983
516.217	462.536
518.883	503.902
467.701	482.02
457.834	458.949
543.128	402.814
455.934	511.289
499.937	441.907
451.265	531.323
427.511	371.592
500.431	408.571
519.407	350.051
520.321	365.749
474.356	412.933
496.329	383.547
449.436	449.645
460.051	362.12
545.01	507.8
475.815	523.884
505.305	424.364
523.24	400.417
483.041	375.55
479.692	406.001
490.024	357.258
513.38	499.679
461.813	485.92
520.625	484.048
438.821	469.666
455.363	365.887
